# Supplementary material for: The effect of icotinib or apatinib on the pharmacokinetic profile of oxycodone in rats and the underlying mechanism
Source: PeerJ. 2023 Dec 8;11:e16601. doi: 10.7717/peerj.16601 (PMC10712305; doi:10.7717/peerj.16601)
Supplement: Supplemental Information 1 [file peerj-11-16601-s001.zip]

Archive with 14 entries (13 files):
- raw data/oxycodone-20220401.xlsx
- raw data/noroxycodone-20220330.xlsx
- raw data/20211203-hlm.xlsx
- raw data/20211127-hlm.xlsx
- raw data/20211112-tiwai(yzjz  rlm-KM).xlsx
- raw data/20211008-oxy.xlsx
- raw data/20210926-oxy.xlsx
- raw data/20210909-rlm.xlsx
- raw data/20210620-oxy-waibiao.xlsx
- raw data/20210523-OXY.xlsx
- raw data/20210519-oxy.xlsx
- raw data/20210513-oxy-waibiao.xlsx
- raw data/20210508-oxy.xlsx
- raw data/
