# Supplementary material for: The effect of icotinib or apatinib on the pharmacokinetic profile of oxycodone in rats and the underlying mechanism
Source: PeerJ. 2023 Dec 8;11:e16601. doi: 10.7717/peerj.16601 (PMC10712305; doi:10.7717/peerj.16601)
Supplement: Supplemental Information 1 [file peerj-11-16601-s001.zip › raw data/oxycodone-20220401.xlsx]

## Sheet: Sheet1
Quantify Compound Summary Report
Printed Sat Apr 02 09:04:16 2022
Compound 1: Noroxycodone (3)
	Name	Sample Text	Acq.Date	Acq.Time	Abs.Resp	Area	ng/mL	Std. Conc	Response	IS Area				Inhibitor concentration(UM)					V(pmol/min/ug)
1	220401-QJC-43	OXY-S1	2022-04-01	12:27:09	508.135	508.135	0.1233	0.1	0.243	2088.69				0
2	220401-QJC-44	S2	2022-04-01	12:33:47	34225.8	34225.8	5.0196	5	16.524	2071.28			um
3	220401-QJC-45	S3	2022-04-01	12:40:25	5962.98	5962.98	0.9077	1	2.852	2091.12		0.25km	125	1.9477	1.971	1.85			0.324828	0.328714	0.308534
4	220401-QJC-46	S4	2022-04-01	12:47:03	60654.4	60654.4	9.9992	10	33.082	1833.47		0.5km	250	2.801	3.1181	3.4554			0.467137	0.520021	0.576275
5	220401-QJC-47	ICO	2022-04-01	12:53:40	11613.4	11613.4	1.9477		6.31	1840.6		km	500	5.2069	6.3255	5.85			0.868381	1.05494	0.975634
6	220401-QJC-48		2022-04-01	13:00:18	11253.3	11253.3	1.971		6.387	1761.9		2km	1000	9.6566	10.3596	9.7355			1.61048	1.72772	1.62364
7	220401-QJC-49		2022-04-01	13:06:56	10314.1	10314.1	1.85		5.985	1723.37
8	220401-QJC-50		2022-04-01	13:13:33	15906.4	15906.4	2.801		9.147	1739.01				Inhibitor concentration(UM)
9	220401-QJC-51		2022-04-01	13:20:10	18922.5	18922.5	3.1181		10.201	1854.9				5
10	220401-QJC-52		2022-04-01	13:26:49	18720	18720	3.4554		11.323	1653.31			um
11	220401-QJC-53		2022-04-01	13:33:26	28970.3	28970.3	5.2069		17.147	1689.55		0.25km	125	2.1218	1.9733	1.726			0.353863	0.329097	0.287854
12	220401-QJC-54		2022-04-01	13:40:04	34773.5	34773.5	6.3255		20.866	1666.51		0.5km	250	2.8073	3.0255	2.7629			0.468188	0.504578	0.460783
13	220401-QJC-55		2022-04-01	13:46:41	33317.7	33317.7	5.85		19.285	1727.63		km	500	5.322	5.4586	4.5231			0.887577	0.910358	0.75434
14	220401-QJC-56		2022-04-01	13:53:18	62827.7	62827.7	9.6566		31.943	1966.89		2km	1000	8.1842	8.7154	8.4831			1.36492	1.45351	1.41477
15	220401-QJC-57		2022-04-01	13:59:56	57616.1	57616.1	10.3596		34.28	1680.74
16	220401-QJC-58		2022-04-01	14:06:33	54051.1	54051.1	9.7355		32.205	1678.36				Inhibitor concentration(UM)
17	220401-QJC-59		2022-04-01	14:13:12	13348.5	13348.5	2.1218		6.889	1937.79				10
18	220401-QJC-60		2022-04-01	14:19:49	10650.4	10650.4	1.9733		6.395	1665.49			um
19	220401-QJC-61		2022-04-01	14:26:27	9848.14	9848.14	1.726		5.573	1767.27		0.25km	125	1.1025	1.1359	1.1107			0.18387	0.18944	0.185237
20	220401-QJC-62		2022-04-01	14:33:04	15459.6	15459.6	2.8073		9.168	1686.27		0.5km	250	2.173	2.1685	2.2014			0.362402	0.361652	0.367139
21	220401-QJC-63		2022-04-01	14:39:42	16083.5	16083.5	3.0255		9.893	1625.7		km	500	4.4372	4.6334	4.349			0.740014	0.772736	0.725305
22	220401-QJC-64		2022-04-01	14:46:19	16523.8	16523.8	2.7629		9.02	1831.84		2km	1000	7.494	6.9644	6.9621			1.24981	1.16149	1.1611
23	220401-QJC-65		2022-04-01	14:52:57	34072.6	34072.6	5.322		17.529	1943.73
24	220401-QJC-66		2022-04-01	14:59:35	30031.5	30031.5	5.4586		17.984	1669.92				Inhibitor concentration(UM)
25	220401-QJC-67		2022-04-01	15:06:13	28536.6	28536.6	4.5231		14.873	1918.68				20
26	220401-QJC-68		2022-04-01	15:12:50	45908.4	45908.4	8.1842		27.047	1697.38			um
27	220401-QJC-69		2022-04-01	15:19:28	54347.8	54347.8	8.7154		28.813	1886.22		0.25km	125	0.6718	0.6814	0.7677			0.112039	0.113641	0.128033
28	220401-QJC-70		2022-04-01	15:26:06	53237.1	53237.1	8.4831		28.041	1898.58		0.5km	250	1.3539	1.4445	1.3353			0.225797	0.240907	0.222695
29	220401-QJC-71		2022-04-01	15:32:44	7379.61	7379.61	1.1025		3.499	2108.9		km	500	2.6846	2.5231	2.4362			0.447724	0.42079	0.406297
30	220401-QJC-72		2022-04-01	15:39:21	6284.2	6284.2	1.1359		3.61	1740.61		2km	1000	4.7024	4.9097	4.8402			0.784243	0.818816	0.807225
31	220401-QJC-73		2022-04-01	15:45:59	6175.97	6175.97	1.1107		3.527	1751.26		ICOcompetitive inhibition
32	220401-QJC-74		2022-04-01	15:52:37	13326.1	13326.1	2.173		7.059	1887.93		Slope	352.9 ± 19.60	417.9 ± 5.982	602.8 ± 6.047	975.0 ± 1.507
33	220401-QJC-75		2022-04-01	15:59:15	11629.7	11629.7	2.1685		7.044	1651.07		X-intercept when Y=0.0	-9.424
34	220401-QJC-76		2022-04-01	16:05:52	12070.8	12070.8	2.2014		7.153	1687.49		Ki	9.424
35	220401-QJC-77		2022-04-01	16:12:29	25062.4	25062.4	4.4372		14.588	1718.07
36	220401-QJC-78		2022-04-01	16:19:07	23229.4	23229.4	4.6334		15.24	1524.26
37	220401-QJC-79		2022-04-01	16:25:45	23727.5	23727.5	4.349		14.294	1659.94
38	220401-QJC-80		2022-04-01	16:32:22	43475.4	43475.4	7.494		24.752	1756.45
39	220401-QJC-81		2022-04-01	16:39:00	44350	44350	6.9644		22.991	1929.06
40	220401-QJC-82		2022-04-01	16:45:38	45938.8	45938.8	6.9621		22.983	1998.81
41	220401-QJC-83		2022-04-01	16:52:15	3937.22	3937.22	0.6718		2.067	1904.72
42	220401-QJC-84		2022-04-01	16:58:54	3756.82	3756.82	0.6814		2.099	1789.91
43	220401-QJC-85		2022-04-01	17:05:31	3808.61	3808.61	0.7677		2.386	1596.26
44	220401-QJC-86		2022-04-01	17:12:09	7247.1	7247.1	1.3539		4.335	1671.75
45	220401-QJC-87		2022-04-01	17:18:47	9724.27	9724.27	1.4445		4.636	2097.41
46	220401-QJC-88		2022-04-01	17:25:25	7280.39	7280.39	1.3353		4.273	1703.72
47	220401-QJC-89		2022-04-01	17:32:03	14051.3	14051.3	2.6846		8.76	1604.06
48	220401-QJC-90		2022-04-01	17:38:41	15207.7	15207.7	2.5231		8.223	1849.42
49	220401-QJC-91		2022-04-01	17:45:19	12996.3	12996.3	2.4362		7.934	1638.09
50	220401-QJC-92		2022-04-01	17:51:55	26553.9	26553.9	4.7024		15.469	1716.56				Inhibitor concentration(UM)					V(pmol/min/ug)
51	220401-QJC-93		2022-04-01	17:58:33	27694.9	27694.9	4.9097		16.159	1713.94				0
52	220401-QJC-94		2022-04-01	18:05:11	25245.9	25245.9	4.8402		15.928	1585.05			um
53	220401-QJC-95	APA	2022-04-01	18:11:49	10700.9	10700.9	1.7352		5.603	1909.84		0.25km	125	1.7352	2.0014	1.9816			0.289388	0.333784	0.330481
54	220401-QJC-96		2022-04-01	18:18:26	11026.8	11026.8	2.0014		6.488	1699.56		0.5km	250	3.3364	2.6167	3.476			0.556428	0.4364	0.57971
55	220401-QJC-97		2022-04-01	18:25:04	10357.4	10357.4	1.9816		6.422	1612.73		km	500	5.2001	5.1683	5.1452			0.867247	0.861944	0.858091
56	220401-QJC-98		2022-04-01	18:31:41	21608.7	21608.7	3.3364		10.927	1977.55		2km	1000	7.9772	8.1477	7.7389			1.3304	1.35883	1.29066
57	220401-QJC-99		2022-04-01	18:38:19	14153.9	14153.9	2.6167		8.534	1658.49
58	220401-QJC-100		2022-04-01	18:44:58	19692.6	19692.6	3.476		11.391	1728.74
59	220401-QJC-101		2022-04-01	18:51:35	31206.5	31206.5	5.2001		17.124	1822.35				Inhibitor concentration(UM)					V(pmol/min/ug)
60	220401-QJC-102		2022-04-01	18:58:14	28715.3	28715.3	5.1683		17.018	1687.3				0.125
61	220401-QJC-103		2022-04-01	19:04:51	29818	29818	5.1452		16.942	1760.05			um
62	220401-QJC-104		2022-04-01	19:11:28	44279.1	44279.1	7.9772		26.358	1679.9		0.25km	125	1.5956	1.4365	1.4868			0.266106	0.239572	0.247961
63	220401-QJC-105		2022-04-01	19:18:07	45899.7	45899.7	8.1477		26.925	1704.7		0.5km	250	2.3004	2.4368	2.3777			0.383649	0.406397	0.396541
64	220401-QJC-106		2022-04-01	19:24:45	47141.2	47141.2	7.7389		25.566	1843.92		km	500	4.1075	3.9253	4.3457			0.685029	0.654642	0.724754
65	220401-QJC-107		2022-04-01	19:31:23	10481.9	10481.9	1.5956		5.139	2039.8		2km	1000	5.9414	6.7586	6.595			0.990877	1.12717	1.09988
66	220401-QJC-108		2022-04-01	19:38:02	8156.31	8156.31	1.4365		4.61	1769.29
67	220401-QJC-109		2022-04-01	19:44:39	8262.19	8262.19	1.4868		4.777	1729.63				Inhibitor concentration(UM)					V(pmol/min/ug)
68	220401-QJC-110		2022-04-01	19:51:17	16090.8	16090.8	2.3004		7.482	2150.55				0.25
69	220401-QJC-111		2022-04-01	19:57:55	17094.2	17094.2	2.4368		7.936	2154.02			um
70	220401-QJC-112		2022-04-01	20:04:34	13574.3	13574.3	2.3777		7.739	1753.96		0.25km	125	1.0138	0.9986	1.0493			0.169077	0.166542	0.174997
71	220401-QJC-113		2022-04-01	20:11:12	23506.5	23506.5	4.1075		13.491	1742.36		0.5km	250	1.7963	1.7081	1.7126			0.299578	0.284868	0.285619
72	220401-QJC-114		2022-04-01	20:17:50	22541.5	22541.5	3.9253		12.885	1749.39		km	500	3.015	2.7607	2.7458			0.502827	0.460416	0.457931
73	220401-QJC-115		2022-04-01	20:24:28	24396.2	24396.2	4.3457		14.283	1708.03		2km	1000	4.6608	4.615	4.0291			0.777305	0.769667	0.671953
74	220401-QJC-116		2022-04-01	20:31:05	34807.4	34807.4	5.9414		19.589	1776.86
75	220401-QJC-117		2022-04-01	20:37:43	34959.5	34959.5	6.7586		22.306	1567.24				Inhibitor concentration(UM)					V(pmol/min/ug)
76	220401-QJC-118		2022-04-01	20:44:20	36384.3	36384.3	6.595		21.762	1671.88				0.5
77	220401-QJC-119		2022-04-01	20:50:59	6411.37	6411.37	1.0138		3.204	2000.98			um
78	220401-QJC-120		2022-04-01	20:57:37	5509.44	5509.44	0.9986		3.154	1746.97		0.25km	125	0.7417	0.7418	0.6547			0.123697	0.123714	0.109188
79	220401-QJC-121		2022-04-01	21:04:14	6101.44	6101.44	1.0493		3.322	1836.45		0.5km	250	1.1743	1.2409	1.2936			0.195844	0.206951	0.21574
80	220401-QJC-122		2022-04-01	21:10:52	10023.9	10023.9	1.7963		5.806	1726.41		km	500	2.252	1.9512	1.8837			0.375577	0.325412	0.314154
81	220401-QJC-123		2022-04-01	21:17:30	10387.3	10387.3	1.7081		5.513	1884.19		2km	1000	3.429	3.1558	3.0609			0.571872	0.526309	0.510482
82	220401-QJC-124		2022-04-01	21:24:09	9425.14	9425.14	1.7126		5.528	1705.03
83	220401-QJC-125		2022-04-01	21:30:47	16899.9	16899.9	3.015		9.858	1714.28		apa
84	220401-QJC-126		2022-04-01	21:37:24	15822.7	15822.7	2.7607		9.013	1755.57		Mixed inhibition
85	220401-QJC-127		2022-04-01	21:44:01	16055.9	16055.9	2.7458		8.963	1791.29		Slope	338.9 ± 13.94	432.8 ± 31.14	640.7 ± 17.88	927.5 ± 21.42
86	220401-QJC-128		2022-04-01	21:50:39	27418	27418	4.6608		15.331	1788.42		Y-intercept when X=0.0	0.4707 ± 0.06426	0.6006 ± 0.1436	0.7940 ± 0.08243	1.042 ± 0.09875
87	220401-QJC-129		2022-04-01	21:57:17	26770.9	26770.9	4.615		15.179	1763.71		X-intercept when Y=0.0	-0.2625
88	220401-QJC-130		2022-04-01	22:03:56	22002.8	22002.8	4.0291		13.231	1663.03		Ki	0.2625
89	220401-QJC-131		2022-04-01	22:10:34	4907.76	4907.76	0.7417		2.299	2134.28		X-intercept when Y=0.0	-0.4078
90	220401-QJC-132		2022-04-01	22:17:12	4162.08	4162.08	0.7418		2.3	1809.63		αKi	0.4078
91	220401-QJC-133		2022-04-01	22:23:50	4311.56	4311.56	0.6547		2.01	2144.69		α	1.55352
92	220401-QJC-134		2022-04-01	22:30:28	6461.38	6461.38	1.1743		3.738	1728.67
93	220401-QJC-135		2022-04-01	22:37:06	7334.86	7334.86	1.2409		3.959	1852.48
94	220401-QJC-136		2022-04-01	22:43:43	7569.41	7569.41	1.2936		4.135	1830.72
95	220401-QJC-137		2022-04-01	22:50:20	11945	11945	2.252		7.322	1631.48
96	220401-QJC-138		2022-04-01	22:56:57	12182.7	12182.7	1.9512		6.321	1927.23
97	220401-QJC-139		2022-04-01	23:03:35	11132.9	11132.9	1.8837		6.097	1826.07
98	220401-QJC-140		2022-04-01	23:10:13	24485.9	24485.9	3.429		11.235	2179.44
99	220401-QJC-141		2022-04-01	23:16:50	17816.7	17816.7	3.1558		10.327	1725.33
100	220401-QJC-142		2022-04-01	23:23:28	22479.2	22479.2	3.0609		10.011	2245.45
Compound 2: Midazolam (1)
	Name	Sample Text	Acq.Date	Acq.Time	Abs.Resp	Area	ng/mL	Std. Conc	Response	IS Area
1	220401-QJC-43	OXY-S1	2022-04-01	12:27:09	2088.69	2088.69	1.0334	1	2088.69
2	220401-QJC-44	S2	2022-04-01	12:33:47	2071.28	2071.28	1.0248	1	2071.28
3	220401-QJC-45	S3	2022-04-01	12:40:25	2091.12	2091.12	1.0346	1	2091.12
4	220401-QJC-46	S4	2022-04-01	12:47:03	1833.47	1833.47	0.9071	1	1833.47
5	220401-QJC-47	ICO	2022-04-01	12:53:40	1840.6	1840.6	0.9107	1	1840.6
6	220401-QJC-48		2022-04-01	13:00:18	1761.9	1761.9	0.8717	1	1761.9
7	220401-QJC-49		2022-04-01	13:06:56	1723.37	1723.37	0.8527	1	1723.37
8	220401-QJC-50		2022-04-01	13:13:33	1739.01	1739.01	0.8604	1	1739.01
9	220401-QJC-51		2022-04-01	13:20:10	1854.9	1854.9	0.9178	1	1854.9
10	220401-QJC-52		2022-04-01	13:26:49	1653.31	1653.31	0.818	1	1653.31
11	220401-QJC-53		2022-04-01	13:33:26	1689.55	1689.55	0.8359	1	1689.55
12	220401-QJC-54		2022-04-01	13:40:04	1666.51	1666.51	0.8245	1	1666.51
13	220401-QJC-55		2022-04-01	13:46:41	1727.63	1727.63	0.8548	1	1727.63
14	220401-QJC-56		2022-04-01	13:53:18	1966.89	1966.89	0.9732	1	1966.89
15	220401-QJC-57		2022-04-01	13:59:56	1680.74	1680.74	0.8316	1	1680.74
16	220401-QJC-58		2022-04-01	14:06:33	1678.36	1678.36	0.8304	1	1678.36
17	220401-QJC-59		2022-04-01	14:13:12	1937.79	1937.79	0.9588	1	1937.79
18	220401-QJC-60		2022-04-01	14:19:49	1665.49	1665.49	0.824	1	1665.49
19	220401-QJC-61		2022-04-01	14:26:27	1767.27	1767.27	0.8744	1	1767.27
20	220401-QJC-62		2022-04-01	14:33:04	1686.27	1686.27	0.8343	1	1686.27
21	220401-QJC-63		2022-04-01	14:39:42	1625.7	1625.7	0.8043	1	1625.7
22	220401-QJC-64		2022-04-01	14:46:19	1831.84	1831.84	0.9063	1	1831.84
23	220401-QJC-65		2022-04-01	14:52:57	1943.73	1943.73	0.9617	1	1943.73
24	220401-QJC-66		2022-04-01	14:59:35	1669.92	1669.92	0.8262	1	1669.92
25	220401-QJC-67		2022-04-01	15:06:13	1918.68	1918.68	0.9493	1	1918.68
26	220401-QJC-68		2022-04-01	15:12:50	1697.38	1697.38	0.8398	1	1697.38
27	220401-QJC-69		2022-04-01	15:19:28	1886.22	1886.22	0.9332	1	1886.22
28	220401-QJC-70		2022-04-01	15:26:06	1898.58	1898.58	0.9394	1	1898.58
29	220401-QJC-71		2022-04-01	15:32:44	2108.9	2108.9	1.0434	1	2108.9
30	220401-QJC-72		2022-04-01	15:39:21	1740.61	1740.61	0.8612	1	1740.61
31	220401-QJC-73		2022-04-01	15:45:59	1751.26	1751.26	0.8665	1	1751.26
32	220401-QJC-74		2022-04-01	15:52:37	1887.93	1887.93	0.9341	1	1887.93
33	220401-QJC-75		2022-04-01	15:59:15	1651.07	1651.07	0.8169	1	1651.07
34	220401-QJC-76		2022-04-01	16:05:52	1687.49	1687.49	0.8349	1	1687.49
35	220401-QJC-77		2022-04-01	16:12:29	1718.07	1718.07	0.85	1	1718.07
36	220401-QJC-78		2022-04-01	16:19:07	1524.26	1524.26	0.7542	1	1524.26
37	220401-QJC-79		2022-04-01	16:25:45	1659.94	1659.94	0.8213	1	1659.94
38	220401-QJC-80		2022-04-01	16:32:22	1756.45	1756.45	0.869	1	1756.45
39	220401-QJC-81		2022-04-01	16:39:00	1929.06	1929.06	0.9544	1	1929.06
40	220401-QJC-82		2022-04-01	16:45:38	1998.81	1998.81	0.989	1	1998.81
41	220401-QJC-83		2022-04-01	16:52:15	1904.72	1904.72	0.9424	1	1904.72
42	220401-QJC-84		2022-04-01	16:58:54	1789.91	1789.91	0.8856	1	1789.91
43	220401-QJC-85		2022-04-01	17:05:31	1596.26	1596.26	0.7898	1	1596.26
44	220401-QJC-86		2022-04-01	17:12:09	1671.75	1671.75	0.8271	1	1671.75
45	220401-QJC-87		2022-04-01	17:18:47	2097.41	2097.41	1.0377	1	2097.41
46	220401-QJC-88		2022-04-01	17:25:25	1703.72	1703.72	0.8429	1	1703.72
47	220401-QJC-89		2022-04-01	17:32:03	1604.06	1604.06	0.7936	1	1604.06
48	220401-QJC-90		2022-04-01	17:38:41	1849.42	1849.42	0.915	1	1849.42
49	220401-QJC-91		2022-04-01	17:45:19	1638.09	1638.09	0.8105	1	1638.09
50	220401-QJC-92		2022-04-01	17:51:55	1716.56	1716.56	0.8493	1	1716.56
51	220401-QJC-93		2022-04-01	17:58:33	1713.94	1713.94	0.848	1	1713.94
52	220401-QJC-94		2022-04-01	18:05:11	1585.05	1585.05	0.7842	1	1585.05
53	220401-QJC-95	APA	2022-04-01	18:11:49	1909.84	1909.84	0.9449	1	1909.84
54	220401-QJC-96		2022-04-01	18:18:26	1699.56	1699.56	0.8409	1	1699.56
55	220401-QJC-97		2022-04-01	18:25:04	1612.73	1612.73	0.7979	1	1612.73
56	220401-QJC-98		2022-04-01	18:31:41	1977.55	1977.55	0.9784	1	1977.55
57	220401-QJC-99		2022-04-01	18:38:19	1658.49	1658.49	0.8206	1	1658.49
58	220401-QJC-100		2022-04-01	18:44:58	1728.74	1728.74	0.8553	1	1728.74
59	220401-QJC-101		2022-04-01	18:51:35	1822.35	1822.35	0.9016	1	1822.35
60	220401-QJC-102		2022-04-01	18:58:14	1687.3	1687.3	0.8348	1	1687.3
61	220401-QJC-103		2022-04-01	19:04:51	1760.05	1760.05	0.8708	1	1760.05
62	220401-QJC-104		2022-04-01	19:11:28	1679.9	1679.9	0.8312	1	1679.9
63	220401-QJC-105		2022-04-01	19:18:07	1704.7	1704.7	0.8434	1	1704.7
64	220401-QJC-106		2022-04-01	19:24:45	1843.92	1843.92	0.9123	1	1843.92
65	220401-QJC-107		2022-04-01	19:31:23	2039.8	2039.8	1.0092	1	2039.8
66	220401-QJC-108		2022-04-01	19:38:02	1769.29	1769.29	0.8754	1	1769.29
67	220401-QJC-109		2022-04-01	19:44:39	1729.63	1729.63	0.8558	1	1729.63
68	220401-QJC-110		2022-04-01	19:51:17	2150.55	2150.55	1.064	1	2150.55
69	220401-QJC-111		2022-04-01	19:57:55	2154.02	2154.02	1.0657	1	2154.02
70	220401-QJC-112		2022-04-01	20:04:34	1753.96	1753.96	0.8678	1	1753.96
71	220401-QJC-113		2022-04-01	20:11:12	1742.36	1742.36	0.8621	1	1742.36
72	220401-QJC-114		2022-04-01	20:17:50	1749.39	1749.39	0.8655	1	1749.39
73	220401-QJC-115		2022-04-01	20:24:28	1708.03	1708.03	0.8451	1	1708.03
74	220401-QJC-116		2022-04-01	20:31:05	1776.86	1776.86	0.8791	1	1776.86
75	220401-QJC-117		2022-04-01	20:37:43	1567.24	1567.24	0.7754	1	1567.24
76	220401-QJC-118		2022-04-01	20:44:20	1671.88	1671.88	0.8272	1	1671.88
77	220401-QJC-119		2022-04-01	20:50:59	2000.98	2000.98	0.99	1	2000.98
78	220401-QJC-120		2022-04-01	20:57:37	1746.97	1746.97	0.8643	1	1746.97
79	220401-QJC-121		2022-04-01	21:04:14	1836.45	1836.45	0.9086	1	1836.45
80	220401-QJC-122		2022-04-01	21:10:52	1726.41	1726.41	0.8542	1	1726.41
81	220401-QJC-123		2022-04-01	21:17:30	1884.19	1884.19	0.9322	1	1884.19
82	220401-QJC-124		2022-04-01	21:24:09	1705.03	1705.03	0.8436	1	1705.03
83	220401-QJC-125		2022-04-01	21:30:47	1714.28	1714.28	0.8482	1	1714.28
84	220401-QJC-126		2022-04-01	21:37:24	1755.57	1755.57	0.8686	1	1755.57
85	220401-QJC-127		2022-04-01	21:44:01	1791.29	1791.29	0.8863	1	1791.29
86	220401-QJC-128		2022-04-01	21:50:39	1788.42	1788.42	0.8849	1	1788.42
87	220401-QJC-129		2022-04-01	21:57:17	1763.71	1763.71	0.8726	1	1763.71
88	220401-QJC-130		2022-04-01	22:03:56	1663.03	1663.03	0.8228	1	1663.03
89	220401-QJC-131		2022-04-01	22:10:34	2134.28	2134.28	1.056	1	2134.28
90	220401-QJC-132		2022-04-01	22:17:12	1809.63	1809.63	0.8953	1	1809.63
91	220401-QJC-133		2022-04-01	22:23:50	2144.69	2144.69	1.0611	1	2144.69
92	220401-QJC-134		2022-04-01	22:30:28	1728.67	1728.67	0.8553	1	1728.67
93	220401-QJC-135		2022-04-01	22:37:06	1852.48	1852.48	0.9166	1	1852.48
94	220401-QJC-136		2022-04-01	22:43:43	1830.72	1830.72	0.9058	1	1830.72
95	220401-QJC-137		2022-04-01	22:50:20	1631.48	1631.48	0.8072	1	1631.48
96	220401-QJC-138		2022-04-01	22:56:57	1927.23	1927.23	0.9535	1	1927.23
97	220401-QJC-139		2022-04-01	23:03:35	1826.07	1826.07	0.9035	1	1826.07
98	220401-QJC-140		2022-04-01	23:10:13	2179.44	2179.44	1.0783	1	2179.44
99	220401-QJC-141		2022-04-01	23:16:50	1725.33	1725.33	0.8536	1	1725.33
100	220401-QJC-142		2022-04-01	23:23:28	2245.45	2245.45	1.111	1	2245.45
Compound 3: Noroxycodone
	Name	Sample Text	Acq.Date	Acq.Time	Abs.Resp	Area	ng/mL	Std. Conc	Response	IS Area
1	220401-QJC-43	OXY-S1	2022-04-01	12:27:09	235.489	235.489	0.1398	0.1	0.113	2088.69
2	220401-QJC-44	S2	2022-04-01	12:33:47	14140.1	14140.1	4.9466	5	6.827	2071.28
3	220401-QJC-45	S3	2022-04-01	12:40:25	2514.86	2514.86	0.9201	1	1.203	2091.12
4	220401-QJC-46	S4	2022-04-01	12:47:03	25545.8	25545.8	10.0343	10	13.933	1833.47
5	220401-QJC-47	ICO	2022-04-01	12:53:40	4880.5	4880.5	1.9575		2.652	1840.6			1.9575	1.9721	1.8342			0.326462	0.328897	0.305899
6	220401-QJC-48		2022-04-01	13:00:18	4707.88	4707.88	1.9721		2.672	1761.9			2.6671	3.2436	3.559			0.444806	0.540952	0.593552
7	220401-QJC-49		2022-04-01	13:06:56	4272.99	4272.99	1.8342		2.479	1723.37			5.2375	6.414	5.918			0.873484	1.0697	0.986975
8	220401-QJC-50		2022-04-01	13:13:33	6334.77	6334.77	2.6671		3.643	1739.01			9.8698	11.0083	9.7769			1.64604	1.83591	1.63054
9	220401-QJC-51		2022-04-01	13:20:10	8250.61	8250.61	3.2436		4.448	1854.9
10	220401-QJC-52		2022-04-01	13:26:49	8082.32	8082.32	3.559		4.889	1653.31
11	220401-QJC-53		2022-04-01	13:33:26	12220.6	12220.6	5.2375		7.233	1689.55
12	220401-QJC-54		2022-04-01	13:40:04	14792.5	14792.5	6.414		8.876	1666.51
13	220401-QJC-55		2022-04-01	13:46:41	14137.9	14137.9	5.918		8.183	1727.63
14	220401-QJC-56		2022-04-01	13:53:18	26952.8	26952.8	9.8698		13.703	1966.89
15	220401-QJC-57		2022-04-01	13:59:56	25704.4	25704.4	11.0083		15.294	1680.74
16	220401-QJC-58		2022-04-01	14:06:33	22781.1	22781.1	9.7769		13.573	1678.36
17	220401-QJC-59		2022-04-01	14:13:12	5567.1	5567.1	2.1159		2.873	1937.79			2.1159	1.9529	1.683			0.352879	0.325695	0.280682
18	220401-QJC-60		2022-04-01	14:19:49	4405.59	4405.59	1.9529		2.645	1665.49			2.8598	3.0821	2.7829			0.476943	0.514017	0.464118
19	220401-QJC-61		2022-04-01	14:26:27	4008.43	4008.43	1.683		2.268	1767.27			5.3976	5.3011	4.5151			0.900185	0.884091	0.753006
20	220401-QJC-62		2022-04-01	14:33:04	6596.52	6596.52	2.8598		3.912	1686.27			8.3563	8.8333	8.3483			1.39362	1.47317	1.39229
21	220401-QJC-63		2022-04-01	14:39:42	6864.31	6864.31	3.0821		4.222	1625.7
22	220401-QJC-64		2022-04-01	14:46:19	6969.11	6969.11	2.7829		3.804	1831.84
23	220401-QJC-65		2022-04-01	14:52:57	14493.6	14493.6	5.3976		7.457	1943.73
24	220401-QJC-66		2022-04-01	14:59:35	12226.8	12226.8	5.3011		7.322	1669.92
25	220401-QJC-67		2022-04-01	15:06:13	11941.9	11941.9	4.5151		6.224	1918.68
26	220401-QJC-68		2022-04-01	15:12:50	19671.5	19671.5	8.3563		11.589	1697.38
27	220401-QJC-69		2022-04-01	15:19:28	23116.8	23116.8	8.8333		12.256	1886.22
28	220401-QJC-70		2022-04-01	15:26:06	21981.9	21981.9	8.3483		11.578	1898.58
29	220401-QJC-71		2022-04-01	15:32:44	3122.82	3122.82	1.1193		1.481	2108.9			1.1193	1.1224	1.1438			0.186671	0.187188	0.190757
30	220401-QJC-72		2022-04-01	15:39:21	2584.97	2584.97	1.1224		1.485	1740.61			2.1973	2.2309	2.2247			0.366455	0.372059	0.371024
31	220401-QJC-73		2022-04-01	15:45:59	2653.16	2653.16	1.1438		1.515	1751.26			4.4821	4.7	4.3043			0.747503	0.783843	0.71785
32	220401-QJC-74		2022-04-01	15:52:37	5638.47	5638.47	2.1973		2.987	1887.93			7.5651	7.0885	7.0053			1.26167	1.18219	1.16831
33	220401-QJC-75		2022-04-01	15:59:15	5008.4	5008.4	2.2309		3.033	1651.07
34	220401-QJC-76		2022-04-01	16:05:52	5104.28	5104.28	2.2247		3.025	1687.49
35	220401-QJC-77		2022-04-01	16:12:29	10614.1	10614.1	4.4821		6.178	1718.07
36	220401-QJC-78		2022-04-01	16:19:07	9880.58	9880.58	4.7		6.482	1524.26
37	220401-QJC-79		2022-04-01	16:25:45	9842.71	9842.71	4.3043		5.93	1659.94
38	220401-QJC-80		2022-04-01	16:32:22	18415	18415	7.5651		10.484	1756.45
39	220401-QJC-81		2022-04-01	16:39:00	18940.4	18940.4	7.0885		9.818	1929.06
40	220401-QJC-82		2022-04-01	16:45:38	19392.9	19392.9	7.0053		9.702	1998.81
41	220401-QJC-83		2022-04-01	16:52:15	1650.53	1650.53	0.6795		0.867	1904.72			0.6795	0.6466	0.8132			0.113324	0.107837	0.135621
42	220401-QJC-84		2022-04-01	16:58:54	1468.85	1468.85	0.6466		0.821	1789.91			1.3441	1.3916	1.3178			0.224162	0.232084	0.219776
43	220401-QJC-85		2022-04-01	17:05:31	1681.31	1681.31	0.8132		1.053	1596.26			2.8022	2.6393	2.4628			0.467337	0.440169	0.410734
44	220401-QJC-86		2022-04-01	17:12:09	3000.37	3000.37	1.3441		1.795	1671.75			4.7183	5.0519	4.7474			0.786895	0.842531	0.791748
45	220401-QJC-87		2022-04-01	17:18:47	3903.59	3903.59	1.3916		1.861	2097.41
46	220401-QJC-88		2022-04-01	17:25:25	2995.39	2995.39	1.3178		1.758	1703.72
47	220401-QJC-89		2022-04-01	17:32:03	6145.95	6145.95	2.8022		3.831	1604.06
48	220401-QJC-90		2022-04-01	17:38:41	6665.27	6665.27	2.6393		3.604	1849.42
49	220401-QJC-91		2022-04-01	17:45:19	5499.63	5499.63	2.4628		3.357	1638.09
50	220401-QJC-92		2022-04-01	17:51:55	11171	11171	4.7183		6.508	1716.56
51	220401-QJC-93		2022-04-01	17:58:33	11952.6	11952.6	5.0519		6.974	1713.94
52	220401-QJC-94		2022-04-01	18:05:11	10379.7	10379.7	4.7474		6.549	1585.05
53	220401-QJC-95	APA	2022-04-01	18:11:49	4408.24	4408.24	1.7116		2.308	1909.84
54	220401-QJC-96		2022-04-01	18:18:26	4484.35	4484.35	1.9482		2.639	1699.56
55	220401-QJC-97		2022-04-01	18:25:04	4362.22	4362.22	1.9956		2.705	1612.73
56	220401-QJC-98		2022-04-01	18:31:41	9429.52	9429.52	3.4729		4.768	1977.55
57	220401-QJC-99		2022-04-01	18:38:19	5970.21	5970.21	2.6363		3.6	1658.49
58	220401-QJC-100		2022-04-01	18:44:58	8349.65	8349.65	3.517		4.83	1728.74
59	220401-QJC-101		2022-04-01	18:51:35	13453.2	13453.2	5.3444		7.382	1822.35
60	220401-QJC-102		2022-04-01	18:58:14	12422.1	12422.1	5.3299		7.362	1687.3
61	220401-QJC-103		2022-04-01	19:04:51	12814.4	12814.4	5.2717		7.281	1760.05
62	220401-QJC-104		2022-04-01	19:11:28	18866.3	18866.3	8.0996		11.231	1679.9
63	220401-QJC-105		2022-04-01	19:18:07	19528	19528	8.2604		11.455	1704.7
64	220401-QJC-106		2022-04-01	19:24:45	20244.6	20244.6	7.9195		10.979	1843.92
65	220401-QJC-107		2022-04-01	19:31:23	4193.51	4193.51	1.531		2.056	2039.8
66	220401-QJC-108		2022-04-01	19:38:02	3379.26	3379.26	1.4265		1.91	1769.29
67	220401-QJC-109		2022-04-01	19:44:39	3605.49	3605.49	1.5515		2.085	1729.63
68	220401-QJC-110		2022-04-01	19:51:17	6817.54	6817.54	2.3287		3.17	2150.55
69	220401-QJC-111		2022-04-01	19:57:55	7163.64	7163.64	2.4401		3.326	2154.02
70	220401-QJC-112		2022-04-01	20:04:34	5469.86	5469.86	2.2918		3.119	1753.96
71	220401-QJC-113		2022-04-01	20:11:12	9914.77	9914.77	4.1331		5.69	1742.36
72	220401-QJC-114		2022-04-01	20:17:50	9657.91	9657.91	4.0116		5.521	1749.39
73	220401-QJC-115		2022-04-01	20:24:28	10157.1	10157.1	4.3166		5.947	1708.03
74	220401-QJC-116		2022-04-01	20:31:05	15197.3	15197.3	6.1824		8.553	1776.86
75	220401-QJC-117		2022-04-01	20:37:43	14712.9	14712.9	6.7802		9.388	1567.24
76	220401-QJC-118		2022-04-01	20:44:20	15282.2	15282.2	6.6033		9.141	1671.88
77	220401-QJC-119		2022-04-01	20:50:59	2923.36	2923.36	1.1051		1.461	2000.98
78	220401-QJC-120		2022-04-01	20:57:37	2324.67	2324.67	1.0118		1.331	1746.97
79	220401-QJC-121		2022-04-01	21:04:14	2614.15	2614.15	1.0782		1.423	1836.45
80	220401-QJC-122		2022-04-01	21:10:52	4257.84	4257.84	1.8248		2.466	1726.41
81	220401-QJC-123		2022-04-01	21:17:30	4338.56	4338.56	1.7077		2.303	1884.19
82	220401-QJC-124		2022-04-01	21:24:09	3960.82	3960.82	1.7223		2.323	1705.03
83	220401-QJC-125		2022-04-01	21:30:47	7098.33	7098.33	3.0236		4.141	1714.28
84	220401-QJC-126		2022-04-01	21:37:24	6517.09	6517.09	2.7169		3.712	1755.57
85	220401-QJC-127		2022-04-01	21:44:01	7163.44	7163.44	2.9222		3.999	1791.29
86	220401-QJC-128		2022-04-01	21:50:39	11364.6	11364.6	4.6086		6.355	1788.42
87	220401-QJC-129		2022-04-01	21:57:17	11125.8	11125.8	4.5754		6.308	1763.71
88	220401-QJC-130		2022-04-01	22:03:56	9222.92	9222.92	4.0296		5.546	1663.03
89	220401-QJC-131		2022-04-01	22:10:34	2120.53	2120.53	0.7704		0.994	2134.28
90	220401-QJC-132		2022-04-01	22:17:12	1747.16	1747.16	0.7503		0.965	1809.63
91	220401-QJC-133		2022-04-01	22:23:50	1752.41	1752.41	0.6441		0.817	2144.69
92	220401-QJC-134		2022-04-01	22:30:28	2875.92	2875.92	1.2502		1.664	1728.67
93	220401-QJC-135		2022-04-01	22:37:06	2988.95	2988.95	1.2143		1.613	1852.48
94	220401-QJC-136		2022-04-01	22:43:43	3250.81	3250.81	1.3304		1.776	1830.72
95	220401-QJC-137		2022-04-01	22:50:20	4727.14	4727.14	2.1335		2.897	1631.48
96	220401-QJC-138		2022-04-01	22:56:57	5215.37	5215.37	1.9966		2.706	1927.23
97	220401-QJC-139		2022-04-01	23:03:35	4778.23	4778.23	1.9325		2.617	1826.07
98	220401-QJC-140		2022-04-01	23:10:13	10330.1	10330.1	3.4525		4.74	2179.44
99	220401-QJC-141		2022-04-01	23:16:50	7669.09	7669.09	3.2415		4.445	1725.33
100	220401-QJC-142		2022-04-01	23:23:28	9178.93	9178.93	2.9857		4.088	2245.45
Compound 4: Noroxycodone (1)
	Name	Sample Text	Acq.Date	Acq.Time	Abs.Resp	Area	ng/mL	Std. Conc	Response	IS Area
1	220401-QJC-43	OXY-S1	2022-04-01	12:27:09	274.836	274.836	0.1527	0.1	0.132	2088.69
2	220401-QJC-44	S2	2022-04-01	12:33:47	16709.4	16709.4	4.8351	5	8.067	2071.28
3	220401-QJC-45	S3	2022-04-01	12:40:25	3101.34	3101.34	0.9502	1	1.483	2091.12
4	220401-QJC-46	S4	2022-04-01	12:47:03	31110.2	31110.2	10.0869	10	16.968	1833.47
5	220401-QJC-47	ICO	2022-04-01	12:53:40	6167.36	6167.36	2.0522		3.351	1840.6			2.0522	1.9748	1.9394			0.342256	0.329347	0.323444
6	220401-QJC-48		2022-04-01	13:00:18	5672.73	5672.73	1.9748		3.22	1761.9			2.9518	3.2976	3.6325			0.492287	0.549957	0.60581
7	220401-QJC-49		2022-04-01	13:06:56	5445.27	5445.27	1.9394		3.16	1723.37			5.6063	6.7645	6.2728			0.934991	1.12815	1.04615
8	220401-QJC-50		2022-04-01	13:13:33	8478.22	8478.22	2.9518		4.875	1739.01			10.3094	11.3819	10.4778			1.71935	1.89822	1.74744
9	220401-QJC-51		2022-04-01	13:20:10	10130.4	10130.4	3.2976		5.461	1854.9
10	220401-QJC-52		2022-04-01	13:26:49	9968.01	9968.01	3.6325		6.029	1653.31
11	220401-QJC-53		2022-04-01	13:33:26	15838.2	15838.2	5.6063		9.374	1689.55			2.1341	2.0521	1.8208			0.355915	0.342239	0.303664
12	220401-QJC-54		2022-04-01	13:40:04	18893.6	18893.6	6.7645		11.337	1666.51			2.9639	3.2954	3.0446			0.494305	0.549591	0.507763
13	220401-QJC-55		2022-04-01	13:46:41	18146.5	18146.5	6.2728		10.504	1727.63			5.7037	5.6248	4.7469			0.951235	0.938076	0.791665
14	220401-QJC-56		2022-04-01	13:53:18	34115.6	34115.6	10.3094		17.345	1966.89			8.9384	9.3651	8.8136			1.4907	1.56187	1.46989
15	220401-QJC-57		2022-04-01	13:59:56	32207.5	32207.5	11.3819		19.163	1680.74
16	220401-QJC-58		2022-04-01	14:06:33	29590.1	29590.1	10.4778		17.63	1678.36
17	220401-QJC-59		2022-04-01	14:13:12	6762	6762	2.1341		3.49	1937.79			1.1801	1.2194	1.1764			0.196811	0.203366	0.196194
18	220401-QJC-60		2022-04-01	14:19:49	5580.29	5580.29	2.0521		3.351	1665.49			2.3381	2.2667	2.3499			0.389937	0.378029	0.391905
19	220401-QJC-61		2022-04-01	14:26:27	5228.52	5228.52	1.8208		2.959	1767.27			4.8592	4.9634	4.6891			0.810393	0.827771	0.782025
20	220401-QJC-62		2022-04-01	14:33:04	8255.94	8255.94	2.9639		4.896	1686.27			8.0226	7.4349	7.5431			1.33797	1.23996	1.258
21	220401-QJC-63		2022-04-01	14:39:42	8872.51	8872.51	3.2954		5.458	1625.7
22	220401-QJC-64		2022-04-01	14:46:19	9219.16	9219.16	3.0446		5.033	1831.84
23	220401-QJC-65		2022-04-01	14:52:57	18541.9	18541.9	5.7037		9.539	1943.73
24	220401-QJC-66		2022-04-01	14:59:35	15706.7	15706.7	5.6248		9.406	1669.92			0.7112	0.6907	0.8486			0.11861	0.115192	0.141525
25	220401-QJC-67		2022-04-01	15:06:13	15191.6	15191.6	4.7469		7.918	1918.68			1.4007	1.4757	1.5082			0.233602	0.24611	0.25153
26	220401-QJC-68		2022-04-01	15:12:50	25497.1	25497.1	8.9384		15.021	1697.38			2.8954	2.7815	2.687			0.482881	0.463885	0.448125
27	220401-QJC-69		2022-04-01	15:19:28	29698	29698	9.3651		15.745	1886.22			5.1857	5.1918	5.0829			0.864845	0.865863	0.847701
28	220401-QJC-70		2022-04-01	15:26:06	28117.6	28117.6	8.8136		14.81	1898.58
29	220401-QJC-71		2022-04-01	15:32:44	3949.38	3949.38	1.1801		1.873	2108.9
30	220401-QJC-72		2022-04-01	15:39:21	3375.52	3375.52	1.2194		1.939	1740.61
31	220401-QJC-73		2022-04-01	15:45:59	3268.69	3268.69	1.1764		1.866	1751.26
32	220401-QJC-74		2022-04-01	15:52:37	7240.85	7240.85	2.3381		3.835	1887.93
33	220401-QJC-75		2022-04-01	15:59:15	6132.54	6132.54	2.2667		3.714	1651.07
34	220401-QJC-76		2022-04-01	16:05:52	6505.78	6505.78	2.3499		3.855	1687.49
35	220401-QJC-77		2022-04-01	16:12:29	13930.2	13930.2	4.8592		8.108	1718.07
36	220401-QJC-78		2022-04-01	16:19:07	12627.9	12627.9	4.9634		8.285	1524.26
37	220401-QJC-79		2022-04-01	16:25:45	12980.3	12980.3	4.6891		7.82	1659.94
38	220401-QJC-80		2022-04-01	16:32:22	23658.3	23658.3	8.0226		13.469	1756.45
39	220401-QJC-81		2022-04-01	16:39:00	24061.8	24061.8	7.4349		12.473	1929.06
40	220401-QJC-82		2022-04-01	16:45:38	25298.3	25298.3	7.5431		12.657	1998.81
41	220401-QJC-83		2022-04-01	16:52:15	2053.46	2053.46	0.7112		1.078	1904.72
42	220401-QJC-84		2022-04-01	16:58:54	1867.35	1867.35	0.6907		1.043	1789.91
43	220401-QJC-85		2022-04-01	17:05:31	2092.55	2092.55	0.8486		1.311	1596.26
44	220401-QJC-86		2022-04-01	17:12:09	3755.86	3755.86	1.4007		2.247	1671.75
45	220401-QJC-87		2022-04-01	17:18:47	4978.51	4978.51	1.4757		2.374	2097.41
46	220401-QJC-88		2022-04-01	17:25:25	4137.97	4137.97	1.5082		2.429	1703.72
47	220401-QJC-89		2022-04-01	17:32:03	7667.04	7667.04	2.8954		4.78	1604.06
48	220401-QJC-90		2022-04-01	17:38:41	8483.07	8483.07	2.7815		4.587	1849.42
49	220401-QJC-91		2022-04-01	17:45:19	7251.26	7251.26	2.687		4.427	1638.09
50	220401-QJC-92		2022-04-01	17:51:55	14867.9	14867.9	5.1857		8.661	1716.56
51	220401-QJC-93		2022-04-01	17:58:33	14862.7	14862.7	5.1918		8.672	1713.94
52	220401-QJC-94		2022-04-01	18:05:11	13452.4	13452.4	5.0829		8.487	1585.05
53	220401-QJC-95	APA	2022-04-01	18:11:49	5676.15	5676.15	1.8287		2.972	1909.84
54	220401-QJC-96		2022-04-01	18:18:26	6001.18	6001.18	2.1585		3.531	1699.56
55	220401-QJC-97		2022-04-01	18:25:04	5701.31	5701.31	2.161		3.535	1612.73
56	220401-QJC-98		2022-04-01	18:31:41	11943.7	11943.7	3.6387		6.04	1977.55
57	220401-QJC-99		2022-04-01	18:38:19	7651.1	7651.1	2.7971		4.613	1658.49
58	220401-QJC-100		2022-04-01	18:44:58	10841.3	10841.3	3.7754		6.271	1728.74
59	220401-QJC-101		2022-04-01	18:51:35	16848.5	16848.5	5.5303		9.245	1822.35
60	220401-QJC-102		2022-04-01	18:58:14	15406.6	15406.6	5.4627		9.131	1687.3
61	220401-QJC-103		2022-04-01	19:04:51	16116.3	16116.3	5.4779		9.157	1760.05
62	220401-QJC-104		2022-04-01	19:11:28	25343.8	25343.8	8.9768		15.087	1679.9
63	220401-QJC-105		2022-04-01	19:18:07	25446.6	25446.6	8.8829		14.927	1704.7
64	220401-QJC-106		2022-04-01	19:24:45	26364.7	26364.7	8.5117		14.298	1843.92
65	220401-QJC-107		2022-04-01	19:31:23	5518.14	5518.14	1.6713		2.705	2039.8
66	220401-QJC-108		2022-04-01	19:38:02	4351.96	4351.96	1.5264		2.46	1769.29
67	220401-QJC-109		2022-04-01	19:44:39	4692.5	4692.5	1.6759		2.713	1729.63
68	220401-QJC-110		2022-04-01	19:51:17	8659.94	8659.94	2.4511		4.027	2150.55
69	220401-QJC-111		2022-04-01	19:57:55	9210.39	9210.39	2.5981		4.276	2154.02
70	220401-QJC-112		2022-04-01	20:04:34	6974.86	6974.86	2.4215		3.977	1753.96
71	220401-QJC-113		2022-04-01	20:11:12	12879.4	12879.4	4.4367		7.392	1742.36
72	220401-QJC-114		2022-04-01	20:17:50	12303.8	12303.8	4.225		7.033	1749.39
73	220401-QJC-115		2022-04-01	20:24:28	13428.8	13428.8	4.7141		7.862	1708.03
74	220401-QJC-116		2022-04-01	20:31:05	19520.7	19520.7	6.5573		10.986	1776.86
75	220401-QJC-117		2022-04-01	20:37:43	18890.4	18890.4	7.1871		12.053	1567.24
76	220401-QJC-118		2022-04-01	20:44:20	19913	19913	7.1028		11.911	1671.88
77	220401-QJC-119		2022-04-01	20:50:59	3572.54	3572.54	1.1286		1.785	2000.98
78	220401-QJC-120		2022-04-01	20:57:37	3079.88	3079.88	1.1153		1.763	1746.97
79	220401-QJC-121		2022-04-01	21:04:14	3244.53	3244.53	1.1175		1.767	1836.45
80	220401-QJC-122		2022-04-01	21:10:52	5486.91	5486.91	1.9504		3.178	1726.41
81	220401-QJC-123		2022-04-01	21:17:30	5670.6	5670.6	1.8509		3.01	1884.19
82	220401-QJC-124		2022-04-01	21:24:09	4880.61	4880.61	1.7641		2.862	1705.03
83	220401-QJC-125		2022-04-01	21:30:47	9249.87	9249.87	3.2588		5.396	1714.28
84	220401-QJC-126		2022-04-01	21:37:24	8717.64	8717.64	3.0051		4.966	1755.57
85	220401-QJC-127		2022-04-01	21:44:01	9164.72	9164.72	3.0939		5.116	1791.29
86	220401-QJC-128		2022-04-01	21:50:39	14919	14919	4.9972		8.342	1788.42
87	220401-QJC-129		2022-04-01	21:57:17	14706.6	14706.6	4.9951		8.338	1763.71
88	220401-QJC-130		2022-04-01	22:03:56	11915.7	11915.7	4.3028		7.165	1663.03
89	220401-QJC-131		2022-04-01	22:10:34	2550.66	2550.66	0.7802		1.195	2134.28
90	220401-QJC-132		2022-04-01	22:17:12	2218.88	2218.88	0.7986		1.226	1809.63
91	220401-QJC-133		2022-04-01	22:23:50	2177	2177	0.674		1.015	2144.69
92	220401-QJC-134		2022-04-01	22:30:28	3670.86	3670.86	1.3281		2.124	1728.67
93	220401-QJC-135		2022-04-01	22:37:06	3984.06	3984.06	1.3441		2.151	1852.48
94	220401-QJC-136		2022-04-01	22:43:43	4181.36	4181.36	1.4228		2.284	1830.72
95	220401-QJC-137		2022-04-01	22:50:20	6267.75	6267.75	2.3419		3.842	1631.48
96	220401-QJC-138		2022-04-01	22:56:57	6314.25	6314.25	2.0083		3.276	1927.23
97	220401-QJC-139		2022-04-01	23:03:35	6421.65	6421.65	2.1501		3.517	1826.07
98	220401-QJC-140		2022-04-01	23:10:13	13365.9	13365.9	3.6937		6.133	2179.44
99	220401-QJC-141		2022-04-01	23:16:50	9564.2	9564.2	3.346		5.543	1725.33
100	220401-QJC-142		2022-04-01	23:23:28	12088.2	12088.2	3.2516		5.383	2245.45

## Sheet: Sheet2
		Inhibitor concentration(UM)					V(pmol/min/ug)
		0
	um
0.25km	125	1.9477	1.971	1.85			0.324828	0.328714	0.308534			1.9575	1.9721	1.8342			0.326462	0.328897	0.305899
0.5km	250	2.801	3.1181	3.4554			0.467137	0.520021	0.576275			2.6671	3.2436	3.559			0.444806	0.540952	0.593552
km	500	5.2069	6.3255	5.85			0.868381	1.05494	0.975634			5.2375	6.414	5.918			0.873484	1.0697	0.986975
2km	1000	9.6566	10.3596	9.7355			1.61048	1.72772	1.62364			9.8698	11.0083	9.7769			1.64604	1.83591	1.63054
		Inhibitor concentration(UM)
		5
	um
0.25km	125	2.1218	1.9733	1.726			0.353863	0.329097	0.287854			2.1159	1.9529	1.683			0.352879	0.325695	0.280682
0.5km	250	2.8073	3.0255	2.7629			0.468188	0.504578	0.460783			2.8598	3.0821	2.7829			0.476943	0.514017	0.464118
km	500	5.322	5.4586	4.5231			0.887577	0.910358	0.75434			5.3976	5.3011	4.5151			0.900185	0.884091	0.753006
2km	1000	8.1842	8.7154	8.4831			1.36492	1.45351	1.41477			8.3563	8.8333	8.3483			1.39362	1.47317	1.39229
		Inhibitor concentration(UM)
		10
	um
0.25km	125	1.1025	1.1359	1.1107			0.18387	0.18944	0.185237			1.1193	1.1224	1.1438			0.186671	0.187188	0.190757
0.5km	250	2.173	2.1685	2.2014			0.362402	0.361652	0.367139			2.1973	2.2309	2.2247			0.366455	0.372059	0.371024
km	500	4.4372	4.6334	4.349			0.740014	0.772736	0.725305			4.4821	4.7	4.3043			0.747503	0.783843	0.71785
2km	1000	7.494	6.9644	6.9621			1.24981	1.16149	1.1611			7.5651	7.0885	7.0053			1.26167	1.18219	1.16831
		Inhibitor concentration(UM)
		20
	um
0.25km	125	0.6718	0.6814	0.7677			0.112039	0.113641	0.128033			0.6795	0.6466	0.8132			0.113324	0.107837	0.135621
0.5km	250	1.3539	1.4445	1.3353			0.225797	0.240907	0.222695			1.3441	1.3916	1.3178			0.224162	0.232084	0.219776
km	500	2.6846	2.5231	2.4362			0.447724	0.42079	0.406297			2.8022	2.6393	2.4628			0.467337	0.440169	0.410734
2km	1000	4.7024	4.9097	4.8402			0.784243	0.818816	0.807225			4.7183	5.0519	4.7474			0.786895	0.842531	0.791748
		2.0522	1.9748	1.9394			0.342256	0.329347	0.323444
		2.9518	3.2976	3.6325			0.492287	0.549957	0.60581
		5.6063	6.7645	6.2728			0.934991	1.12815	1.04615
		10.3094	11.3819	10.4778			1.71935	1.89822	1.74744
		2.1341	2.0521	1.8208			0.355915	0.342239	0.303664
		2.9639	3.2954	3.0446			0.494305	0.549591	0.507763
		5.7037	5.6248	4.7469			0.951235	0.938076	0.791665
		8.9384	9.3651	8.8136			1.4907	1.56187	1.46989
		1.1801	1.2194	1.1764			0.196811	0.203366	0.196194
		2.3381	2.2667	2.3499			0.389937	0.378029	0.391905
		4.8592	4.9634	4.6891			0.810393	0.827771	0.782025
		8.0226	7.4349	7.5431			1.33797	1.23996	1.258
		0.7112	0.6907	0.8486			0.11861	0.115192	0.141525
		1.4007	1.4757	1.5082			0.233602	0.24611	0.25153
		2.8954	2.7815	2.687			0.482881	0.463885	0.448125
		5.1857	5.1918	5.0829			0.864845	0.865863	0.847701
