# Supplementary material for: The effect of icotinib or apatinib on the pharmacokinetic profile of oxycodone in rats and the underlying mechanism
Source: PeerJ. 2023 Dec 8;11:e16601. doi: 10.7717/peerj.16601 (PMC10712305; doi:10.7717/peerj.16601)
Supplement: Supplemental Information 1 [file peerj-11-16601-s001.zip › raw data/noroxycodone-20220330.xlsx]

## Sheet: Sheet1
Quantify Compound Summary Report
Printed Wed Mar 30 10:37:12 2022
Compound 1: Noroxycodone
	Sample Text	Acq.Date	Acq.Time	Abs.Resp	Area	ng/mL	Std. Conc	Response	IS Area
1	S1	2022-03-29	15:03:34	758.623	758.623	0.042	0.1	0.243	3118.39
2	S2	2022-03-29	15:10:12	10533.9	10533.9	0.9966	1	3.867	2723.82
3	S3	2022-03-29	15:16:50	49401.8	49401.8	5.1652	5	19.693	2508.61
4	S4	2022-03-29	15:23:28	80301.8	80301.8	9.9183	10	37.737	2127.92				ICO
5		2022-03-29	15:30:06	7063.96	7063.96	0.7824		3.054	2312.77			2	100	0.7824	0.7459	0.7643	0.145283	0.138505	0.141922
6		2022-03-29	15:36:43	5990.03	5990.03	0.7459		2.916	2054.38			1.69897	50	1.3884	1.2303	1.3171	0.25781	0.228452	0.24457		LogIC50	1.349
7		2022-03-29	15:43:20	6225.69	6225.69	0.7643		2.985	2085.36			1.39794	25	2.2459	2.2149	2.0929	0.417038	0.411281	0.388627		IC50	22.35
8		2022-03-29	15:49:59	12368.7	12368.7	1.3884		5.355	2309.92			1	10	4.1735	4.6993	4.8263	0.77497	0.872605	0.896188
9		2022-03-29	15:56:37	10721.5	10721.5	1.2303		4.755	2255			0	1	5.5807	5.4653	5.4758	1.03627	1.01484	1.01679
10		2022-03-29	16:03:14	10194.2	10194.2	1.3171		5.084	2005.08			-1	0.1	5.1608	5.7716	5.6446	0.958301	1.07172	1.04814
11		2022-03-29	16:09:51	20821.8	20821.8	2.2459		8.61	2418.26			-2	0.01	5.5492	5.8541	5.8671	1.03042	1.08704	1.08945
12		2022-03-29	16:16:29	17629.1	17629.1	2.2149		8.492	2075.87				0	6.0235	5.1066	5.026	5.38537
13		2022-03-29	16:23:07	17230.3	17230.3	2.0929		8.029	2145.91
14		2022-03-29	16:29:45	35366.8	35366.8	4.1735		15.928	2220.43
15		2022-03-29	16:36:23	38501.2	38501.2	4.6993		17.924	2148.03				IC50	21.43	22.58	23
16		2022-03-29	16:43:01	37406.7	37406.7	4.8263		18.406	2032.27			mean	22.3367	22.337±0.813
17		2022-03-29	16:49:39	54418.7	54418.7	5.5807		21.27	2558.43			sd	0.812794
18		2022-03-29	16:56:17	50444.6	50444.6	5.4653		20.832	2421.48
19		2022-03-29	17:02:54	48401.9	48401.9	5.4758		20.872	2319
20		2022-03-29	17:09:32	49066.6	49066.6	5.1608		19.676	2493.72
21		2022-03-29	17:16:10	48721.9	48721.9	5.7716		21.995	2215.14
22		2022-03-29	17:22:48	45326.5	45326.5	5.6446		21.513	2106.95
23		2022-03-29	17:29:25	46303.6	46303.6	5.5492		21.151	2189.21
24		2022-03-29	17:36:03	50063.2	50063.2	5.8541		22.308	2244.19
25		2022-03-29	17:42:41	49623.6	49623.6	5.8671		22.357	2219.56
26		2022-03-29	17:49:19	52794.2	52794.2	6.0235		22.951	2300.26
27		2022-03-29	17:55:56	46273	46273	5.1066		19.47	2376.61
28		2022-03-29	18:02:34	46887.7	46887.7	5.026		19.164	2446.62				apa
29		2022-03-29	18:09:11	1273.63	1273.63	0.1024		0.473	2694.51			-2	100	0.1024	0.1036	0.1074	0.0224424	0.0227054	0.0235382
30		2022-03-29	18:15:49	1219.41	1219.41	0.1036		0.477	2555.87			-1	50	0.0973	0.1043	0.1114	0.0213246	0.0228588	0.0244148
31		2022-03-29	18:22:26	1129.83	1129.83	0.1074		0.492	2297.76			0	25	0.1432	0.1329	0.1368	0.0313842	0.0291269	0.0299816		LogIC50	-0.303
32		2022-03-29	18:29:04	1150.48	1150.48	0.0973		0.453	2537.97			1	10	0.2427	0.2302	0.2108	0.053191	0.0504515	0.0461997		IC50	0.4977
33		2022-03-29	18:35:43	1204.12	1204.12	0.1043		0.48	2509.34			1.39794	1	1.3065	1.3275	1.3042	0.286337	0.29094	0.285833
34		2022-03-29	18:42:21	1202.99	1202.99	0.1114		0.507	2374.33			1.69897	0.1	4.1902	4.1144	3.734	0.91834	0.901727	0.818357
35		2022-03-29	18:48:59	1803.42	1803.42	0.1432		0.628	2873.02			2	0.01	5.2051	4.9301	4.9304	1.14077	1.0805	1.08056
36		2022-03-29	18:55:38	1447.72	1447.72	0.1329		0.588	2460.37				0	4.2202	4.6441	4.8241	4.5628
37		2022-03-29	19:02:16	1445.93	1445.93	0.1368		0.603	2397.18
38		2022-03-29	19:08:54	2379.43	2379.43	0.2427		1.005	2367.2
39		2022-03-29	19:15:33	2263.72	2263.72	0.2302		0.958	2362.99
40		2022-03-29	19:22:11	2178.11	2178.11	0.2108		0.884	2463.08					IC50	0.536	0.5124	0.4424
41		2022-03-29	19:28:49	11558	11558	1.3065		5.044	2291.57					mean	0.4774	0.477±0.049
42		2022-03-29	19:35:27	12828.4	12828.4	1.3275		5.123	2503.86					sd	0.0494975
43		2022-03-29	19:42:05	13461.5	13461.5	1.3042		5.035	2673.53
44		2022-03-29	19:48:43	40995.7	40995.7	4.1902		15.991	2563.61
45		2022-03-29	19:55:21	38544.2	38544.2	4.1144		15.704	2454.46
46		2022-03-29	20:01:59	36685.9	36685.9	3.734		14.259	2572.74
47		2022-03-29	20:08:38	46475.3	46475.3	5.2051		19.844	2341.99
48		2022-03-29	20:15:16	47128.2	47128.2	4.9301		18.8	2506.78
49		2022-03-29	20:21:53	44423.8	44423.8	4.9304		18.801	2362.79
50		2022-03-29	20:28:31	35068.5	35068.5	4.2202		16.105	2177.47
51		2022-03-29	20:35:08	39683.2	39683.2	4.6441		17.714	2240.17
52		2022-03-29	20:41:46	42116.1	42116.1	4.8241		18.398	2289.18
Compound 2: Midazolam
	Sample Text	Acq.Date	Acq.Time	Abs.Resp	Area	ng/mL	Std. Conc	Response	IS Area
1	S1	2022-03-29	15:03:34	3118.39	3118.39	1.1904	1	3118.39
2	S2	2022-03-29	15:10:12	2723.82	2723.82	1.0398	1	2723.82
3	S3	2022-03-29	15:16:50	2508.61	2508.61	0.9576	1	2508.61
4	S4	2022-03-29	15:23:28	2127.92	2127.92	0.8123	1	2127.92
5		2022-03-29	15:30:06	2312.77	2312.77	0.8828	1	2312.77
6		2022-03-29	15:36:43	2054.38	2054.38	0.7842	1	2054.38
7		2022-03-29	15:43:20	2085.36	2085.36	0.796	1	2085.36
8		2022-03-29	15:49:59	2309.92	2309.92	0.8818	1	2309.92
9		2022-03-29	15:56:37	2255	2255	0.8608	1	2255
10		2022-03-29	16:03:14	2005.08	2005.08	0.7654	1	2005.08
11		2022-03-29	16:09:51	2418.26	2418.26	0.9231	1	2418.26
12		2022-03-29	16:16:29	2075.87	2075.87	0.7924	1	2075.87
13		2022-03-29	16:23:07	2145.91	2145.91	0.8191	1	2145.91
14		2022-03-29	16:29:45	2220.43	2220.43	0.8476	1	2220.43
15		2022-03-29	16:36:23	2148.03	2148.03	0.82	1	2148.03
16		2022-03-29	16:43:01	2032.27	2032.27	0.7758	1	2032.27
17		2022-03-29	16:49:39	2558.43	2558.43	0.9766	1	2558.43
18		2022-03-29	16:56:17	2421.48	2421.48	0.9243	1	2421.48
19		2022-03-29	17:02:54	2319	2319	0.8852	1	2319
20		2022-03-29	17:09:32	2493.72	2493.72	0.9519	1	2493.72
21		2022-03-29	17:16:10	2215.14	2215.14	0.8456	1	2215.14
22		2022-03-29	17:22:48	2106.95	2106.95	0.8043	1	2106.95
23		2022-03-29	17:29:25	2189.21	2189.21	0.8357	1	2189.21
24		2022-03-29	17:36:03	2244.19	2244.19	0.8567	1	2244.19
25		2022-03-29	17:42:41	2219.56	2219.56	0.8473	1	2219.56
26		2022-03-29	17:49:19	2300.26	2300.26	0.8781	1	2300.26
27		2022-03-29	17:55:56	2376.61	2376.61	0.9072	1	2376.61
28		2022-03-29	18:02:34	2446.62	2446.62	0.9339	1	2446.62
29		2022-03-29	18:09:11	2694.51	2694.51	1.0286	1	2694.51
30		2022-03-29	18:15:49	2555.87	2555.87	0.9756	1	2555.87
31		2022-03-29	18:22:26	2297.76	2297.76	0.8771	1	2297.76
32		2022-03-29	18:29:04	2537.97	2537.97	0.9688	1	2537.97
33		2022-03-29	18:35:43	2509.34	2509.34	0.9579	1	2509.34
34		2022-03-29	18:42:21	2374.33	2374.33	0.9063	1	2374.33
35		2022-03-29	18:48:59	2873.02	2873.02	1.0967	1	2873.02
36		2022-03-29	18:55:38	2460.37	2460.37	0.9392	1	2460.37
37		2022-03-29	19:02:16	2397.18	2397.18	0.9151	1	2397.18
38		2022-03-29	19:08:54	2367.2	2367.2	0.9036	1	2367.2
39		2022-03-29	19:15:33	2362.99	2362.99	0.902	1	2362.99
40		2022-03-29	19:22:11	2463.08	2463.08	0.9402	1	2463.08
41		2022-03-29	19:28:49	2291.57	2291.57	0.8747	1	2291.57
42		2022-03-29	19:35:27	2503.86	2503.86	0.9558	1	2503.86
43		2022-03-29	19:42:05	2673.53	2673.53	1.0206	1	2673.53
44		2022-03-29	19:48:43	2563.61	2563.61	0.9786	1	2563.61
45		2022-03-29	19:55:21	2454.46	2454.46	0.9369	1	2454.46
46		2022-03-29	20:01:59	2572.74	2572.74	0.9821	1	2572.74
47		2022-03-29	20:08:38	2341.99	2341.99	0.894	1	2341.99
48		2022-03-29	20:15:16	2506.78	2506.78	0.9569	1	2506.78
49		2022-03-29	20:21:53	2362.79	2362.79	0.9019	1	2362.79
50		2022-03-29	20:28:31	2177.47	2177.47	0.8312	1	2177.47
51		2022-03-29	20:35:08	2240.17	2240.17	0.8551	1	2240.17
52		2022-03-29	20:41:46	2289.18	2289.18	0.8738	1	2289.18
Compound 3: Noroxycodone (1)
	Sample Text	Acq.Date	Acq.Time	Abs.Resp	Area	ng/mL	Std. Conc	Response	IS Area
1	S1	2022-03-29	15:03:34	262.263	262.263	0.0623	0.1	0.084	3118.39
2	S2	2022-03-29	15:10:12	3813.32	3813.32	0.9926	1	1.4	2723.82
3	S3	2022-03-29	15:16:50	18023.8	18023.8	5.0821	5	7.185	2508.61
4	S4	2022-03-29	15:23:28	29971.3	29971.3	9.9601	10	14.085	2127.92
5		2022-03-29	15:30:06	2614.62	2614.62	0.8021		1.131	2312.77
6		2022-03-29	15:36:43	2196.49	2196.49	0.7587		1.069	2054.38
7		2022-03-29	15:43:20	2375.88	2375.88	0.8083		1.139	2085.36
8		2022-03-29	15:49:59	4578.2	4578.2	1.404		1.982	2309.92
9		2022-03-29	15:56:37	4043.12	4043.12	1.2704		1.793	2255
10		2022-03-29	16:03:14	3777.21	3777.21	1.3346		1.884	2005.08
11		2022-03-29	16:09:51	7714.2	7714.2	2.258		3.19	2418.26
12		2022-03-29	16:16:29	6402.07	6402.07	2.1831		3.084	2075.87
13		2022-03-29	16:23:07	6169.07	6169.07	2.0352		2.875	2145.91
14		2022-03-29	16:29:45	13110.2	13110.2	4.177		5.904	2220.43
15		2022-03-29	16:36:23	13929.4	13929.4	4.5872		6.485	2148.03
16		2022-03-29	16:43:01	13200.7	13200.7	4.5949		6.496	2032.27
17		2022-03-29	16:49:39	20762	20762	5.7398		8.115	2558.43
18		2022-03-29	16:56:17	19192.7	19192.7	5.6061		7.926	2421.48
19		2022-03-29	17:02:54	17675.2	17675.2	5.3912		7.622	2319
20		2022-03-29	17:09:32	17637.4	17637.4	5.0029		7.073	2493.72
21		2022-03-29	17:16:10	18158.6	18158.6	5.7981		8.198	2215.14
22		2022-03-29	17:22:48	16800.4	16800.4	5.6399		7.974	2106.95
23		2022-03-29	17:29:25	17287.4	17287.4	5.5854		7.897	2189.21
24		2022-03-29	17:36:03	18629.1	18629.1	5.8712		8.301	2244.19
25		2022-03-29	17:42:41	18125.8	18125.8	5.776		8.166	2219.56
26		2022-03-29	17:49:19	19781	19781	6.0822		8.599	2300.26
27		2022-03-29	17:55:56	16704	16704	4.9716		7.028	2376.61
28		2022-03-29	18:02:34	17064.6	17064.6	4.9337		6.975	2446.62
29		2022-03-29	18:09:11	483.625	483.625	0.1298		0.179	2694.51
30		2022-03-29	18:15:49	447.057	447.057	0.1265		0.175	2555.87
31		2022-03-29	18:22:26	398.888	398.888	0.1256		0.174	2297.76
32		2022-03-29	18:29:04	414.225	414.225	0.1183		0.163	2537.97
33		2022-03-29	18:35:43	437.592	437.592	0.1262		0.174	2509.34
34		2022-03-29	18:42:21	427.96	427.96	0.1303		0.18	2374.33
35		2022-03-29	18:48:59	612.114	612.114	0.1535		0.213	2873.02
36		2022-03-29	18:55:38	518.562	518.562	0.1519		0.211	2460.37
37		2022-03-29	19:02:16	556.304	556.304	0.1669		0.232	2397.18
38		2022-03-29	19:08:54	857.883	857.883	0.2591		0.362	2367.2
39		2022-03-29	19:15:33	846.708	846.708	0.2562		0.358	2362.99
40		2022-03-29	19:22:11	786.386	786.386	0.2286		0.319	2463.08
41		2022-03-29	19:28:49	4381.5	4381.5	1.3546		1.912	2291.57
42		2022-03-29	19:35:27	4608.73	4608.73	1.3041		1.841	2503.86
43		2022-03-29	19:42:05	4974	4974	1.3181		1.86	2673.53
44		2022-03-29	19:48:43	15051.9	15051.9	4.1536		5.871	2563.61
45		2022-03-29	19:55:21	14357.4	14357.4	4.1382		5.85	2454.46
46		2022-03-29	20:01:59	13682.8	13682.8	3.7627		5.318	2572.74
47		2022-03-29	20:08:38	17147.6	17147.6	5.179		7.322	2341.99
48		2022-03-29	20:15:16	17336.6	17336.6	4.892		6.916	2506.78
49		2022-03-29	20:21:53	16681.7	16681.7	4.994		7.06	2362.79
50		2022-03-29	20:28:31	12819.9	12819.9	4.165		5.888	2177.47
51		2022-03-29	20:35:08	14595.2	14595.2	4.6088		6.515	2240.17
52		2022-03-29	20:41:46	15376.4	15376.4	4.7514		6.717	2289.18
Compound 4: Noroxycodone (2)
	Sample Text	Acq.Date	Acq.Time	Abs.Resp	Area	ng/mL	Std. Conc	Response	IS Area
1	S1	2022-03-29	15:03:34	380.846	380.846	0.0578	0.1	0.122	3118.39
2	S2	2022-03-29	15:10:12	5089.07	5089.07	0.947	1	1.868	2723.82
3	S3	2022-03-29	15:16:50	25577.7	25577.7	5.1877	5	10.196	2508.61
4	S4	2022-03-29	15:23:28	41437.2	41437.2	9.9119	10	19.473	2127.92
5		2022-03-29	15:30:06	3602.86	3602.86	0.7889		1.558	2312.77
6		2022-03-29	15:36:43	3091.22	3091.22	0.7618		1.505	2054.38
7		2022-03-29	15:43:20	3365.28	3365.28	0.8174		1.614	2085.36
8		2022-03-29	15:49:59	6313.74	6313.74	1.3875		2.733	2309.92
9		2022-03-29	15:56:37	5578.26	5578.26	1.2553		2.474	2255
10		2022-03-29	16:03:14	5345.15	5345.15	1.3531		2.666	2005.08
11		2022-03-29	16:09:51	10526	10526	2.2121		4.353	2418.26
12		2022-03-29	16:16:29	8934.52	8934.52	2.1873		4.304	2075.87
13		2022-03-29	16:23:07	9043.8	9043.8	2.1417		4.214	2145.91
14		2022-03-29	16:29:45	18499.9	18499.9	4.2384		8.332	2220.43
15		2022-03-29	16:36:23	20024.7	20024.7	4.7428		9.322	2148.03
16		2022-03-29	16:43:01	18985.5	18985.5	4.7528		9.342	2032.27
17		2022-03-29	16:49:39	28324.5	28324.5	5.6333		11.071	2558.43
18		2022-03-29	16:56:17	26701	26701	5.6107		11.027	2421.48
19		2022-03-29	17:02:54	25100.6	25100.6	5.5074		10.824	2319
20		2022-03-29	17:09:32	24777.9	24777.9	5.0554		9.936	2493.72
21		2022-03-29	17:16:10	23420.9	23420.9	5.3797		10.573	2215.14
22		2022-03-29	17:22:48	23869.8	23869.8	5.7647		11.329	2106.95
23		2022-03-29	17:29:25	24991.8	24991.8	5.8089		11.416	2189.21
24		2022-03-29	17:36:03	25937.4	25937.4	5.8811		11.558	2244.19
25		2022-03-29	17:42:41	25361.6	25361.6	5.8142		11.426	2219.56
26		2022-03-29	17:49:19	27512.9	27512.9	6.0864		11.961	2300.26
27		2022-03-29	17:55:56	24363.5	24363.5	5.2159		10.251	2376.61
28		2022-03-29	18:02:34	24308.4	24308.4	5.055		9.935	2446.62
29		2022-03-29	18:09:11	646.681	646.681	0.1178		0.24	2694.51
30		2022-03-29	18:15:49	629.981	629.981	0.1211		0.246	2555.87
31		2022-03-29	18:22:26	595.624	595.624	0.1276		0.259	2297.76
32		2022-03-29	18:29:04	593.629	593.629	0.1147		0.234	2537.97
33		2022-03-29	18:35:43	649.44	649.44	0.1274		0.259	2509.34
34		2022-03-29	18:42:21	585.321	585.321	0.1211		0.247	2374.33
35		2022-03-29	18:48:59	921.392	921.392	0.1589		0.321	2873.02
36		2022-03-29	18:55:38	738.401	738.401	0.1484		0.3	2460.37
37		2022-03-29	19:02:16	779.049	779.049	0.1611		0.325	2397.18
38		2022-03-29	19:08:54	1229.79	1229.79	0.2602		0.52	2367.2
39		2022-03-29	19:15:33	1199.39	1199.39	0.2541		0.508	2362.99
40		2022-03-29	19:22:11	1162.12	1162.12	0.2359		0.472	2463.08
41		2022-03-29	19:28:49	6140.7	6140.7	1.3602		2.68	2291.57
42		2022-03-29	19:35:27	6778.66	6778.66	1.3742		2.707	2503.86
43		2022-03-29	19:42:05	6989.15	6989.15	1.3268		2.614	2673.53
44		2022-03-29	19:48:43	21007.7	21007.7	4.1685		8.195	2563.61
45		2022-03-29	19:55:21	20298.5	20298.5	4.2069		8.27	2454.46
46		2022-03-29	20:01:59	19098.4	19098.4	3.7758		7.423	2572.74
47		2022-03-29	20:08:38	24292.6	24292.6	5.2776		10.373	2341.99
48		2022-03-29	20:15:16	24440	24440	4.9604		9.75	2506.78
49		2022-03-29	20:21:53	23840.4	23840.4	5.1337		10.09	2362.79
50		2022-03-29	20:28:31	18375.9	18375.9	4.293		8.439	2177.47
51		2022-03-29	20:35:08	20581	20581	4.674		9.187	2240.17
52		2022-03-29	20:41:46	21968.2	21968.2	4.8825		9.597	2289.18
