# Supplementary material for: The effect of icotinib or apatinib on the pharmacokinetic profile of oxycodone in rats and the underlying mechanism
Source: PeerJ. 2023 Dec 8;11:e16601. doi: 10.7717/peerj.16601 (PMC10712305; doi:10.7717/peerj.16601)
Supplement: Supplemental Information 1 [file peerj-11-16601-s001.zip › raw data/20211203-hlm.xlsx]

## Sheet: Sheet1
Quantify Compound Summary Report
Printed Fri Dec 03 20:47:03 2021
Compound 1: noroxycodone-3
	Name	Sample Text	Type	RT	Area	IS Area	Std. Conc	uM	%Dev	S/N	Acq.Date	Acq.Time	Vial	Response					265.507
1	20211202 oxycodone-Y1			0.97	1403995			308.2		25899	2021-12-03	09:49:48	1:A,1	1.404e+06	dmso	308.2	228.511	259.81	1.1608	0.860659	0.978543
2	20211202 oxycodone-Y2			0.97	1040889			228.511		11452	2021-12-03	09:52:22	1:A,2	1.04089e+06	apa	4.122	3.26	3.907	0.015525	0.0122784	0.0147152	0.0141729
3	20211202 oxycodone-Y3			0.97	1183506			259.81		13410	2021-12-03	09:54:55	1:A,3	1.18351e+06	ico	29.349	44.372	36.62	0.110539	0.167122	0.137925	0.138529
4	20211202 oxycodone-Y4			0.97	18452			4.122		354	2021-12-03	09:57:29	1:A,4	18452.1	meoh	237.28	296.8	267.69	0.887836	1.11054	1.00162
5	20211202 oxycodone-Y5			0.97	14524			3.26		200	2021-12-03	10:00:02	1:A,5	14523.7	anl	25.514	20.536	24.114	0.0954663	0.07684	0.0902279	0.0875114
6	20211202 oxycodone-Y6			0.97	17472			3.907		481	2021-12-03	10:02:36	1:A,6	17471.6					267.257
7	20211202 oxycodone-Y7			0.97	133400			29.349		2343	2021-12-03	10:05:09	1:A,7	133400
8	20211202 oxycodone-Y8			0.97	201852			44.372		1402	2021-12-03	10:07:43	1:A,8	201852
9	20211202 oxycodone-Y9			0.97	166531			36.62		2909	2021-12-03	10:10:16	1:B,1	166530
10	20211202 oxycodone-Y10			0.97	1080847			237.28		13887	2021-12-03	10:12:50	1:B,2	1.08085e+06
11	20211202 oxycodone-Y11			0.97	1352050			296.8		2601	2021-12-03	10:15:23	1:B,3	1.35205e+06
12	20211202 oxycodone-Y12			0.97	1219412			267.69		1403	2021-12-03	10:17:57	1:B,4	1.21941e+06
13	20211202 oxycodone-Y13			0.96	115926			25.514		2405	2021-12-03	10:20:32	1:B,5	115926
14	20211202 oxycodone-Y14			0.97	93244			20.536		1641	2021-12-03	10:23:05	1:B,6	93243.7
15	20211202 oxycodone-Y15			0.97	109545			24.114		596	2021-12-03	10:25:39	1:B,7	109545
Compound 2: noroxycodone-2
	Name	Sample Text	Type	RT	Area	IS Area	Std. Conc	uM	%Dev	S/N	Acq.Date	Acq.Time	Vial	Response
1	20211202 oxycodone-Y1			0.97	546343			240.668		14456	2021-12-03	09:49:48	1:A,1	546343
2	20211202 oxycodone-Y2			0.97	405362			178.575		14881	2021-12-03	09:52:22	1:A,2	405362
3	20211202 oxycodone-Y3			0.97	458401			201.935		7099	2021-12-03	09:54:55	1:A,3	458400
4	20211202 oxycodone-Y4			0.97	7079			3.161		255	2021-12-03	09:57:29	1:A,4	7078.87
5	20211202 oxycodone-Y5			0.97	5828			2.61		772	2021-12-03	10:00:02	1:A,5	5827.99
6	20211202 oxycodone-Y6			0.97	6762			3.021		585	2021-12-03	10:02:36	1:A,6	6762.01
7	20211202 oxycodone-Y7			0.97	51968			22.931		2349	2021-12-03	10:05:09	1:A,7	51967.7
8	20211202 oxycodone-Y8			0.97	78219			34.493		5335	2021-12-03	10:07:43	1:A,8	78219
9	20211202 oxycodone-Y9			0.97	65714			28.985		4464	2021-12-03	10:10:16	1:B,1	65713.6
10	20211202 oxycodone-Y10			0.97	429524			189.217		13908	2021-12-03	10:12:50	1:B,2	429524
11	20211202 oxycodone-Y11			0.97	544525			239.867		19710	2021-12-03	10:15:23	1:B,3	544525
12	20211202 oxycodone-Y12			0.97	494504			217.836		807	2021-12-03	10:17:57	1:B,4	494504
13	20211202 oxycodone-Y13			0.97	45609			20.13		1931	2021-12-03	10:20:32	1:B,5	45608.6
14	20211202 oxycodone-Y14			0.97	35368			15.62		1419	2021-12-03	10:23:05	1:B,6	35368.4
15	20211202 oxycodone-Y15			0.97	44275			19.543		3658	2021-12-03	10:25:39	1:B,7	44274.6
Compound 3: noroxycodone-1
	Name	Sample Text	Type	RT	Area	IS Area	Std. Conc	uM	%Dev	S/N	Acq.Date	Acq.Time	Vial	Response
1	20211202 oxycodone-Y1			0.97	541519			197.971		13807	2021-12-03	09:49:48	1:A,1	541519
2	20211202 oxycodone-Y2			0.97	401952			146.966		6019	2021-12-03	09:52:22	1:A,2	401952
3	20211202 oxycodone-Y3			0.97	450663			164.768		8797	2021-12-03	09:54:55	1:A,3	450663
4	20211202 oxycodone-Y4			0.97	6927			2.603		198	2021-12-03	09:57:29	1:A,4	6926.6
5	20211202 oxycodone-Y5			0.97	5476			2.073		139	2021-12-03	10:00:02	1:A,5	5476.27
6	20211202 oxycodone-Y6			0.97	6396			2.409		170	2021-12-03	10:02:36	1:A,6	6395.51
7	20211202 oxycodone-Y7			0.97	51712			18.97		1121	2021-12-03	10:05:09	1:A,7	51711.5
8	20211202 oxycodone-Y8			0.97	75372			27.617		1283	2021-12-03	10:07:43	1:A,8	75372.2
9	20211202 oxycodone-Y9			0.97	63046			23.112		1532	2021-12-03	10:10:16	1:B,1	63045.9
10	20211202 oxycodone-Y10			0.97	427564			156.326		7532	2021-12-03	10:12:50	1:B,2	427564
11	20211202 oxycodone-Y11			0.97	540022			197.424		7708	2021-12-03	10:15:23	1:B,3	540022
12	20211202 oxycodone-Y12			0.97	484897			177.278		10398	2021-12-03	10:17:57	1:B,4	484897
13	20211202 oxycodone-Y13			0.97	44166			16.213		973	2021-12-03	10:20:32	1:B,5	44166.4
14	20211202 oxycodone-Y14			0.97	35303			12.973		866	2021-12-03	10:23:05	1:B,6	35302.9
15	20211202 oxycodone-Y15			0.97	44311			16.265		920	2021-12-03	10:25:39	1:B,7	44310.9
