# Supplementary material for: The effect of icotinib or apatinib on the pharmacokinetic profile of oxycodone in rats and the underlying mechanism
Source: PeerJ. 2023 Dec 8;11:e16601. doi: 10.7717/peerj.16601 (PMC10712305; doi:10.7717/peerj.16601)
Supplement: Supplemental Information 1 [file peerj-11-16601-s001.zip › raw data/20211127-hlm.xlsx]

## Sheet: waibiao
Quantify Compound Summary Report
Printed Sat Nov 27 18:51:34 2021
Compound 1: noroxycodone-3
	Name	Sample Text	Type	RT	Area	IS Area	Std. Conc	uM	%Dev	S/N	Acq.Date	Acq.Time	Vial	Response
1	20211122 oxycodone-AS1		Standard	1.01	215		0.1	0.12	19.9	56	2021-11-26	16:58:14	2:A,1	215.242
2	20211122 oxycodone-AS2		Standard	1	3357		1	0.809	-19.1	87	2021-11-26	17:00:47	2:A,2	3357.33
3	20211122 oxycodone-AS3		Standard	1.01	21283		5	4.744	-5.1	4311	2021-11-26	17:03:23	2:A,3	21283.3						V（pmol/min/ug）
4	20211122 oxycodone-AS4		Standard	1	47180		10	10.427	4.3	1486	2021-11-26	17:05:55	2:A,4	47180		8	0.133	0.122	0.15	0.0255082	0.0233985	0.0287687
5	20211122 oxycodone-A1			1	274			0.133		68	2021-11-26	17:08:28	2:A,5	274.097		40	0.517	0.866	0.342	0.0991561	0.166091	0.0655926
6	20211122 oxycodone-A2			1	226			0.122		32	2021-11-26	17:11:02	2:A,6	225.857		80	0.591	0.517	0.608	0.113349	0.0991561	0.116609
7	20211122 oxycodone-A3			1	352			0.15		40	2021-11-26	17:13:36	2:A,7	351.667		400	2.95	1.961	1.638	0.565784	0.376103	0.314154
8	20211122 oxycodone-A4			1	2026			0.517		197	2021-11-26	17:16:09	2:A,8	2026.23		800	2.752	2.663	2.65	0.52781	0.51074	0.508247
9	20211122 oxycodone-A5			1	3616			0.866		227	2021-11-26	17:18:43	2:B,1	3616.18		2000	4.156	3.742	3.81	0.797085	0.717683	0.730725
10	20211122 oxycodone-A6			1	1227			0.342		153	2021-11-26	17:21:17	2:B,2	1226.94
11	20211122 oxycodone-A7			1.01	2363			0.591		179	2021-11-26	17:23:51	2:B,3	2362.74
12	20211122 oxycodone-A8			1	2027			0.517		308	2021-11-26	17:26:25	2:B,4	2026.68
13	20211122 oxycodone-A9			1.01	2439			0.608		32	2021-11-26	17:28:58	2:B,5	2438.53
14	20211122 oxycodone-A10			1.01	13111			2.95		1459	2021-11-26	17:31:31	2:B,6	13111.3
15	20211122 oxycodone-A11			1	8603			1.961		1146	2021-11-26	17:34:05	2:B,7	8603.01							Vmax	0.9249
16	20211122 oxycodone-A12			1	7134			1.638		714	2021-11-26	17:36:39	2:B,8	7133.94							Km	529.6
17	20211122 oxycodone-A13			1	12206			2.752		1107	2021-11-26	17:39:12	2:C,1	12206.5
18	20211122 oxycodone-A14			1	11801			2.663		818	2021-11-26	17:41:46	2:C,2	11801.3
19	20211122 oxycodone-A15			1	11745			2.65		1339	2021-11-26	17:44:19	2:C,3	11745.1
20	20211122 oxycodone-A16			0.99	18605			4.156		2562	2021-11-26	17:46:53	2:C,4	18604.9
21	20211122 oxycodone-A17			0.99	16720			3.742		973	2021-11-26	17:49:27	2:C,5	16720
22	20211122 oxycodone-A18			0.98	17029			3.81		1127	2021-11-26	17:52:00	2:C,6	17029.4
Compound 2: noroxycodone-2
	Name	Sample Text	Type	RT	Area	IS Area	Std. Conc	uM	%Dev	S/N	Acq.Date	Acq.Time	Vial	Response
1	20211122 oxycodone-AS1		Standard	1.02	178		0.1	0.121	21.4	140	2021-11-26	16:58:14	2:A,1	177.752
2	20211122 oxycodone-AS2		Standard	1	1711		1	0.797	-20.3	54	2021-11-26	17:00:47	2:A,2	1710.71
3	20211122 oxycodone-AS3		Standard	1.01	10604		5	4.713	-5.7	89	2021-11-26	17:03:23	2:A,3	10603.7
4	20211122 oxycodone-AS4		Standard	1	23672		10	10.469	4.7	1159	2021-11-26	17:05:55	2:A,4	23671.8
5	20211122 oxycodone-A1			1	90			0.083		34	2021-11-26	17:08:28	2:A,5	89.945
6	20211122 oxycodone-A2			0.99	77			0.077		18	2021-11-26	17:11:02	2:A,6	77.47
7	20211122 oxycodone-A3			1.01	138			0.104		34	2021-11-26	17:13:36	2:A,7	137.515
8	20211122 oxycodone-A4			1.01	977			0.473		172	2021-11-26	17:16:09	2:A,8	976.57
9	20211122 oxycodone-A5			1	1481			0.695		339	2021-11-26	17:18:43	2:B,1	1480.94
10	20211122 oxycodone-A6			0.99	569			0.294		468	2021-11-26	17:21:17	2:B,2	569.401
11	20211122 oxycodone-A7			1.02	1080			0.519		280	2021-11-26	17:23:51	2:B,3	1079.93
12	20211122 oxycodone-A8			1.01	942			0.458		262	2021-11-26	17:26:25	2:B,4	941.747
13	20211122 oxycodone-A9			1.01	1244			0.591		346	2021-11-26	17:28:58	2:B,5	1244.35
14	20211122 oxycodone-A10			1.01	6128			2.742		821	2021-11-26	17:31:31	2:B,6	6128.4
15	20211122 oxycodone-A11			1	4461			2.008		754	2021-11-26	17:34:05	2:B,7	4461.33
16	20211122 oxycodone-A12			1	3649			1.65		755	2021-11-26	17:36:39	2:B,8	3648.71
17	20211122 oxycodone-A13			1	5687			2.548		745	2021-11-26	17:39:12	2:C,1	5687.27
18	20211122 oxycodone-A14			1	5958			2.667		620	2021-11-26	17:41:46	2:C,2	5958.21
19	20211122 oxycodone-A15			1	5671			2.541		2129	2021-11-26	17:44:19	2:C,3	5671.27
20	20211122 oxycodone-A16			0.99	8889			3.958		998	2021-11-26	17:46:53	2:C,4	8888.65
21	20211122 oxycodone-A17			0.99	8178			3.645		1094	2021-11-26	17:49:27	2:C,5	8177.8
22	20211122 oxycodone-A18			0.98	7891			3.518		702	2021-11-26	17:52:00	2:C,6	7890.81
Compound 3: noroxycodone-1
	Name	Sample Text	Type	RT	Area	IS Area	Std. Conc	uM	%Dev	S/N	Acq.Date	Acq.Time	Vial	Response
1	20211122 oxycodone-AS1		Standard	1.02	139		0.1	0.123	22.7	41	2021-11-26	16:58:14	2:A,1	139.379
2	20211122 oxycodone-AS2		Standard	1.01	1973		1	0.793	-20.7	537	2021-11-26	17:00:47	2:A,2	1972.73
3	20211122 oxycodone-AS3		Standard	1.01	12428		5	4.614	-7.7	254	2021-11-26	17:03:23	2:A,3	12427.8
4	20211122 oxycodone-AS4		Standard	1	28729		10	10.571	5.7	2154	2021-11-26	17:05:55	2:A,4	28729.1
5	20211122 oxycodone-A1			1.01	150			0.127		363	2021-11-26	17:08:28	2:A,5	150.437
6	20211122 oxycodone-A2			1	140			0.123		162	2021-11-26	17:11:02	2:A,6	139.882
7	20211122 oxycodone-A3			1	127			0.118		2402	2021-11-26	17:13:36	2:A,7	127.346
8	20211122 oxycodone-A4			1.01	1096			0.472		297	2021-11-26	17:16:09	2:A,8	1095.92
9	20211122 oxycodone-A5			1	1585			0.651		783	2021-11-26	17:18:43	2:B,1	1585.24
10	20211122 oxycodone-A6			1	728			0.338		110	2021-11-26	17:21:17	2:B,2	728.439
11	20211122 oxycodone-A7			1.01	1427			0.593		402	2021-11-26	17:23:51	2:B,3	1426.81
12	20211122 oxycodone-A8			1.02	1165			0.497		425	2021-11-26	17:26:25	2:B,4	1164.67
13	20211122 oxycodone-A9			1.02	1482			0.613		11	2021-11-26	17:28:58	2:B,5	1481.51
14	20211122 oxycodone-A10			1.01	7068			2.655		1305	2021-11-26	17:31:31	2:B,6	7068.43
15	20211122 oxycodone-A11			1	5087			1.931		467	2021-11-26	17:34:05	2:B,7	5087.16
16	20211122 oxycodone-A12			1	4395			1.678		1077	2021-11-26	17:36:39	2:B,8	4394.76
17	20211122 oxycodone-A13			1	7090			2.663		1192	2021-11-26	17:39:12	2:C,1	7089.75
18	20211122 oxycodone-A14			1	7341			2.755		1779	2021-11-26	17:41:46	2:C,2	7341.23
19	20211122 oxycodone-A15			1	7019			2.637		884	2021-11-26	17:44:19	2:C,3	7019.09
20	20211122 oxycodone-A16			0.99	10451			3.891		1120	2021-11-26	17:46:53	2:C,4	10451.1
21	20211122 oxycodone-A17			0.99	10140			3.778		1588	2021-11-26	17:49:27	2:C,5	10140.5
22	20211122 oxycodone-A18			0.99	9823			3.662		1761	2021-11-26	17:52:00	2:C,6	9823.4

## Sheet: neibiao
Quantify Compound Summary Report
Printed Sat Nov 27 18:56:38 2021
Compound 1: MDZL (1)
	Name	Sample Text	Type	RT	Area	IS Area	Std. Conc	Conc.	%Dev	S/N	Acq.Date	Acq.Time	Vial	Response
1	20211122 oxycodone-AS1		Standard	1.2	1067		1	0.912	-8.8	1	2021-11-26	16:58:14	2:A,1	1066.79
2	20211122 oxycodone-AS2		Standard	1.2	990		1	0.846	-15.4	1	2021-11-26	17:00:47	2:A,2	989.517
3	20211122 oxycodone-AS3		Standard	1.2	1022		1	0.874	-12.6	1	2021-11-26	17:03:23	2:A,3	1021.91
4	20211122 oxycodone-AS4		Standard	1.2	1599		1	1.367	36.7	1	2021-11-26	17:05:55	2:A,4	1598.79
5	20211122 oxycodone-A1			1.2	725		1	0.62	-38	1	2021-11-26	17:08:28	2:A,5	725.27
6	20211122 oxycodone-A2			1.2	919		1	0.786	-21.4	1	2021-11-26	17:11:02	2:A,6	919.026
7	20211122 oxycodone-A3			1.2	852		1	0.728	-27.2	1	2021-11-26	17:13:36	2:A,7	851.698
8	20211122 oxycodone-A4			1.2	1449		1	1.239	23.9	1	2021-11-26	17:16:09	2:A,8	1448.66
9	20211122 oxycodone-A5			1.2	1064		1	0.91	-9	1	2021-11-26	17:18:43	2:B,1	1064.09
10	20211122 oxycodone-A6			1.2	911		1	0.779	-22.1	1	2021-11-26	17:21:17	2:B,2	910.853
11	20211122 oxycodone-A7			1.2	927		1	0.793	-20.7	1	2021-11-26	17:23:51	2:B,3	927.127
12	20211122 oxycodone-A8			1.2	933		1	0.798	-20.2	1	2021-11-26	17:26:25	2:B,4	933.117
13	20211122 oxycodone-A9			1.2	975		1	0.834	-16.6	1	2021-11-26	17:28:58	2:B,5	974.803
14	20211122 oxycodone-A10			1.2	739		1	0.632	-36.8	1	2021-11-26	17:31:31	2:B,6	738.953
15	20211122 oxycodone-A11			1.2	1130		1	0.966	-3.4	1	2021-11-26	17:34:05	2:B,7	1129.77
16	20211122 oxycodone-A12			1.2	903		1	0.772	-22.8	1	2021-11-26	17:36:39	2:B,8	902.995
17	20211122 oxycodone-A13			1.2	874		1	0.747	-25.3	1	2021-11-26	17:39:12	2:C,1	873.68
18	20211122 oxycodone-A14			1.2	1091		1	0.933	-6.7	1	2021-11-26	17:41:46	2:C,2	1090.83
19	20211122 oxycodone-A15			1.2	893		1	0.763	-23.7	1	2021-11-26	17:44:19	2:C,3	892.649
20	20211122 oxycodone-A16			1.2	1135		1	0.971	-2.9	1	2021-11-26	17:46:53	2:C,4	1135.02
21	20211122 oxycodone-A17			1.2	920		1	0.787	-21.3	1	2021-11-26	17:49:27	2:C,5	919.893
22	20211122 oxycodone-A18			1.21	841		1	0.719	-28.1	1	2021-11-26	17:52:00	2:C,6	841.273
Compound 2: noroxycodone-3
	Name	Sample Text	Type	RT	Area	IS Area	Std. Conc	Conc.	%Dev	S/N	Acq.Date	Acq.Time	Vial	Response
1	20211122 oxycodone-AS1		Standard	1.01	215	1066.79	0.1	0.087	-13.1	56	2021-11-26	16:58:14	2:A,1	0.202
2	20211122 oxycodone-AS2		Standard	1	3357	989.517	1	1.205	20.5	87	2021-11-26	17:00:47	2:A,2	3.393
3	20211122 oxycodone-AS3		Standard	1.01	12937	1021.91	5	4.452	-11	3359	2021-11-26	17:03:23	2:A,3	12.66
4	20211122 oxycodone-AS4		Standard	1	47180	1598.79	10	10.356	3.6	1486	2021-11-26	17:05:55	2:A,4	29.51		8	0.149	0.102	0.161	0.0285769	0.0195627	0.0308784
5	20211122 oxycodone-A1			1	274	725.27		0.149		68	2021-11-26	17:08:28	2:A,5	0.378		40	0.506	0.663	0.488	0.0970464	0.127158	0.0935942
6	20211122 oxycodone-A2			1	226	919.026		0.102		32	2021-11-26	17:11:02	2:A,6	0.246		80	0.909	0.777	0.893	0.174338	0.149022	0.17127
7	20211122 oxycodone-A3			1	352	851.698		0.161		40	2021-11-26	17:13:36	2:A,7	0.413		400	3.819	2.684	2.784	0.732451	0.514768	0.533947
8	20211122 oxycodone-A4			1	2026	1448.66		0.506		197	2021-11-26	17:16:09	2:A,8	1.399		800	4.912	3.807	4.626	0.942079	0.73015	0.887227
9	20211122 oxycodone-A5			1	1964	1064.09		0.663		172	2021-11-26	17:18:43	2:B,1	1.846		2000	5.76	6.385	6.627	1.10472	1.22459	1.271
10	20211122 oxycodone-A6			1	1227	910.853		0.488		153	2021-11-26	17:21:17	2:B,2	1.347
11	20211122 oxycodone-A7			1.01	2363	927.127		0.909		179	2021-11-26	17:23:51	2:B,3	2.548
12	20211122 oxycodone-A8			1	2027	933.117		0.777		308	2021-11-26	17:26:25	2:B,4	2.172
13	20211122 oxycodone-A9			1.01	2439	974.803		0.893		32	2021-11-26	17:28:58	2:B,5	2.502
14	20211122 oxycodone-A10			1.01	8019	738.953		3.819		1186	2021-11-26	17:31:31	2:B,6	10.852
15	20211122 oxycodone-A11			1	8603	1129.77		2.684		1146	2021-11-26	17:34:05	2:B,7	7.615
16	20211122 oxycodone-A12			1	7134	902.995		2.784		714	2021-11-26	17:36:39	2:B,8	7.9
17	20211122 oxycodone-A13			1	12206	873.68		4.912		1107	2021-11-26	17:39:12	2:C,1	13.971
18	20211122 oxycodone-A14			1	11801	1090.83		3.807		818	2021-11-26	17:41:46	2:C,2	10.819
19	20211122 oxycodone-A15			1	11745	892.649		4.626		1339	2021-11-26	17:44:19	2:C,3	13.158
20	20211122 oxycodone-A16			0.99	18605	1135.02		5.76		2562	2021-11-26	17:46:53	2:C,4	16.392
21	20211122 oxycodone-A17			0.99	16720	919.893		6.385		973	2021-11-26	17:49:27	2:C,5	18.176
22	20211122 oxycodone-A18			0.98	15872	841.273		6.627		1096	2021-11-26	17:52:00	2:C,6	18.866
Compound 3: noroxycodone-2
	Name	Sample Text	Type	RT	Area	IS Area	Std. Conc	Conc.	%Dev	S/N	Acq.Date	Acq.Time	Vial	Response
1	20211122 oxycodone-AS1		Standard	1.02	178	1066.79	0.1	0.088	-12.3	140	2021-11-26	16:58:14	2:A,1	0.167
2	20211122 oxycodone-AS2		Standard	1	1711	989.517	1	1.115	11.5	54	2021-11-26	17:00:47	2:A,2	1.729
3	20211122 oxycodone-AS3		Standard	1.01	8088	1021.91	5	5.183	3.7	78	2021-11-26	17:03:23	2:A,3	7.914
4	20211122 oxycodone-AS4		Standard	1	23672	1598.79	10	9.715	-2.9	1159	2021-11-26	17:05:55	2:A,4	14.806
5	20211122 oxycodone-A1			1	90	725.27		0.06		34	2021-11-26	17:08:28	2:A,5	0.124
6	20211122 oxycodone-A2			0.99	77	919.026		0.034		18	2021-11-26	17:11:02	2:A,6	0.084
7	20211122 oxycodone-A3			1.01	138	851.698		0.084		34	2021-11-26	17:13:36	2:A,7	0.161
8	20211122 oxycodone-A4			1.01	977	1448.66		0.421		172	2021-11-26	17:16:09	2:A,8	0.674
9	20211122 oxycodone-A5			1	1481	1064.09		0.893		339	2021-11-26	17:18:43	2:B,1	1.392
10	20211122 oxycodone-A6			0.99	569	910.853		0.389		468	2021-11-26	17:21:17	2:B,2	0.625
11	20211122 oxycodone-A7			1.02	1080	927.127		0.744		280	2021-11-26	17:23:51	2:B,3	1.165
12	20211122 oxycodone-A8			1.01	942	933.117		0.642		262	2021-11-26	17:26:25	2:B,4	1.009
13	20211122 oxycodone-A9			1.01	1244	974.803		0.818		346	2021-11-26	17:28:58	2:B,5	1.277
14	20211122 oxycodone-A10			1.01	6128	738.953		5.432		821	2021-11-26	17:31:31	2:B,6	8.293
15	20211122 oxycodone-A11			1	4461	1129.77		2.575		754	2021-11-26	17:34:05	2:B,7	3.949
16	20211122 oxycodone-A12			1	3649	902.995		2.635		755	2021-11-26	17:36:39	2:B,8	4.041
17	20211122 oxycodone-A13			1	5687	873.68		4.259		745	2021-11-26	17:39:12	2:C,1	6.51
18	20211122 oxycodone-A14			1	5958	1090.83		3.57		620	2021-11-26	17:41:46	2:C,2	5.462
19	20211122 oxycodone-A15			1	5671	892.649		4.156		2129	2021-11-26	17:44:19	2:C,3	6.353
20	20211122 oxycodone-A16			0.99	8889	1135.02		5.128		998	2021-11-26	17:46:53	2:C,4	7.831
21	20211122 oxycodone-A17			0.99	8178	919.893		5.824		1094	2021-11-26	17:49:27	2:C,5	8.89
22	20211122 oxycodone-A18			0.98	7891	841.273		6.146		702	2021-11-26	17:52:00	2:C,6	9.38
Compound 4: noroxycodone-1
	Name	Sample Text	Type	RT	Area	IS Area	Std. Conc	Conc.	%Dev	S/N	Acq.Date	Acq.Time	Vial	Response
1	20211122 oxycodone-AS1		Standard	1.02	139	1066.79	0.1	0.089	-11.5	41	2021-11-26	16:58:14	2:A,1	0.131
2	20211122 oxycodone-AS2		Standard	1.01	1973	989.517	1	1.091	9.1	537	2021-11-26	17:00:47	2:A,2	1.994
3	20211122 oxycodone-AS3		Standard	1.01	10060	1021.91	5	5.316	6.3	229	2021-11-26	17:03:23	2:A,3	9.845
4	20211122 oxycodone-AS4		Standard	1	28477	1598.79	10	9.604	-4	2146	2021-11-26	17:05:55	2:A,4	17.812
5	20211122 oxycodone-A1			1.01	150	725.27		0.13		363	2021-11-26	17:08:28	2:A,5	0.207
6	20211122 oxycodone-A2			1	140	919.026		0.1		162	2021-11-26	17:11:02	2:A,6	0.152
7	20211122 oxycodone-A3			1	127	851.698		0.099		2402	2021-11-26	17:13:36	2:A,7	0.15
8	20211122 oxycodone-A4			1.01	1096	1448.66		0.425		297	2021-11-26	17:16:09	2:A,8	0.757
9	20211122 oxycodone-A5			1	1585	1064.09		0.82		783	2021-11-26	17:18:43	2:B,1	1.49
10	20211122 oxycodone-A6			1	728	910.853		0.449		110	2021-11-26	17:21:17	2:B,2	0.8
11	20211122 oxycodone-A7			1.01	1427	927.127		0.846		402	2021-11-26	17:23:51	2:B,3	1.539
12	20211122 oxycodone-A8			1.02	1165	933.117		0.69		425	2021-11-26	17:26:25	2:B,4	1.248
13	20211122 oxycodone-A9			1.02	1482	974.803		0.836		11	2021-11-26	17:28:58	2:B,5	1.52
14	20211122 oxycodone-A10			1.01	7068	738.953		5.166		1305	2021-11-26	17:31:31	2:B,6	9.565
15	20211122 oxycodone-A11			1	5087	1129.77		2.442		467	2021-11-26	17:34:05	2:B,7	4.503
16	20211122 oxycodone-A12			1	4395	902.995		2.637		1077	2021-11-26	17:36:39	2:B,8	4.867
17	20211122 oxycodone-A13			1	7090	873.68		4.385		1192	2021-11-26	17:39:12	2:C,1	8.115
18	20211122 oxycodone-A14			1	7341	1090.83		3.64		1779	2021-11-26	17:41:46	2:C,2	6.73
19	20211122 oxycodone-A15			1	7019	892.649		4.25		884	2021-11-26	17:44:19	2:C,3	7.863
20	20211122 oxycodone-A16			0.99	10451	1135.02		4.974		1120	2021-11-26	17:46:53	2:C,4	9.208
21	20211122 oxycodone-A17			0.99	10140	919.893		5.951		1588	2021-11-26	17:49:27	2:C,5	11.024
22	20211122 oxycodone-A18			0.99	9823	841.273		6.302		1761	2021-11-26	17:52:00	2:C,6	11.677
