# Supplementary material for: The effect of icotinib or apatinib on the pharmacokinetic profile of oxycodone in rats and the underlying mechanism
Source: PeerJ. 2023 Dec 8;11:e16601. doi: 10.7717/peerj.16601 (PMC10712305; doi:10.7717/peerj.16601)
Supplement: Supplemental Information 1 [file peerj-11-16601-s001.zip › raw data/20211112-tiwai(yzjz rlm-KM).xlsx]

## Sheet: Sheet1
Quantify Compound Summary Report
Printed Fri Nov 12 20:26:44 2021
Compound 1: MDZL
	Name	Sample Text	Type	RT	Area	IS Area	Std. Conc	Conc.	%Dev	S/N	Acq.Date	Acq.Time	Vial	Response
1	20211109 oxycodone-A1-1			1.23	10025		1	1.225	22.5	1	2021-11-10	07:58:53	2:A,6	10025.4
2	20211109 oxycodone-A1-2			1.23	9636		1	1.178	17.8	1	2021-11-10	08:01:26	2:A,7	9636.14
3	20211109 oxycodone-A1-3			1.23	10333		1	1.263	26.3	1	2021-11-10	08:04:00	2:A,8	10333.4
4	20211109 oxycodone-A1-4			1.23	9919		1	1.212	21.2	1	2021-11-10	08:06:33	2:B,1	9919.22
5	20211109 oxycodone-A1-5			1.24	10028		1	1.226	22.6	1	2021-11-10	08:09:07	2:B,2	10028.5
6	20211109 oxycodone-A1-6			1.23	10121		1	1.237	23.7	1	2021-11-10	08:11:40	2:B,3	10120.7
7	20211109 oxycodone-A1-7			1.23	12019		1	1.469	46.9	1	2021-11-10	08:14:14	2:B,4	12018.9
8	20211109 oxycodone-A1-8			1.24	10463		1	1.279	27.9	1	2021-11-10	08:16:47	2:B,5	10462.9
9	20211109 oxycodone-A1-9			1.23	11061		1	1.352	35.2	1	2021-11-10	08:19:21	2:B,6	11061.5
10	20211109 oxycodone-A1-10			1.23	10785		1	1.318	31.8	1	2021-11-10	08:21:54	2:B,7	10785
11	20211109 oxycodone-A1-11			1.23	10110		1	1.236	23.6	1	2021-11-10	08:24:28	2:B,8	10110.1
12	20211109 oxycodone-A1-12			1.23	10007		1	1.223	22.3	1	2021-11-10	08:27:01	2:C,1	10006.7
13	20211109 oxycodone-A2-1			1.23	10367		1	1.267	26.7	1	2021-11-10	08:29:35	2:C,2	10366.6
14	20211109 oxycodone-A2-2			1.23	10609		1	1.297	29.7	1	2021-11-10	08:32:09	2:C,3	10609.3
15	20211109 oxycodone-A2-3			1.23	11161		1	1.364	36.4	1	2021-11-10	08:34:42	2:C,4	11160.7
16	20211109 oxycodone-A2-4			1.23	11645		1	1.423	42.3	1	2021-11-10	08:37:16	2:C,5	11644.7
17	20211109 oxycodone-A2-5			1.23	12272		1	1.5	50	1	2021-11-10	08:39:49	2:C,6	12272.4
18	20211109 oxycodone-A2-6			1.23	10772		1	1.317	31.7	1	2021-11-10	08:42:25	2:C,7	10772.2
19	20211109 oxycodone-A2-7			1.22	11632		1	1.422	42.2	1	2021-11-10	08:44:58	2:C,8	11631.7
20	20211109 oxycodone-A2-8			1.23	10957		1	1.339	33.9	1	2021-11-10	08:47:32	2:D,1	10956.6
21	20211109 oxycodone-A2-9			1.22	10962		1	1.34	34	1	2021-11-10	08:50:05	2:D,2	10961.9
22	20211109 oxycodone-A2-10			1.22	11099		1	1.357	35.7	1	2021-11-10	08:52:39	2:D,3	11099.1
23	20211109 oxycodone-A2-11			1.22	11300		1	1.381	38.1	1	2021-11-10	08:55:12	2:D,4	11300.4
24	20211109 oxycodone-A2-12			1.23	10762		1	1.315	31.5	1	2021-11-10	08:57:46	2:D,5	10761.7
25	20211109 oxycodone-A3-1			1.23	11359		1	1.388	38.8	1	2021-11-10	09:00:19	2:D,6	11358.7
26	20211109 oxycodone-A3-2			1.23	11765		1	1.438	43.8	1	2021-11-10	09:02:53	2:D,7	11764.9
27	20211109 oxycodone-A3-3			1.23	11458		1	1.4	40	1	2021-11-10	09:05:27	2:D,8	11457.7
28	20211109 oxycodone-A3-4			1.22	11309		1	1.382	38.2	1	2021-11-10	09:08:00	2:E,1	11309.5
29	20211109 oxycodone-A3-5			1.22	11368		1	1.39	39	1	2021-11-10	09:10:33	2:E,2	11367.8
30	20211109 oxycodone-A3-6			1.22	11191		1	1.368	36.8	1	2021-11-10	09:13:07	2:E,3	11191.4
31	20211109 oxycodone-A3-7			1.22	11064		1	1.352	35.2	1	2021-11-10	09:15:41	2:E,4	11064.5
32	20211109 oxycodone-A3-8			1.22	12455		1	1.522	52.2	1	2021-11-10	09:18:14	2:E,5	12454.8
33	20211109 oxycodone-A3-9			1.22	10347		1	1.265	26.5	1	2021-11-10	09:20:48	2:E,6	10346.6
34	20211109 oxycodone-A3-10			1.22	11567		1	1.414	41.4	1	2021-11-10	09:23:21	2:E,7	11567.4
35	20211109 oxycodone-A3-11			1.22	10476		1	1.281	28.1	1	2021-11-10	09:25:55	2:E,8	10476.3
36	20211109 oxycodone-A3-12			1.22	10384		1	1.269	26.9	1	2021-11-10	09:28:30	2:F,1	10384.1
37	20211109 oxycodone-A4-1			1.22	10134		1	1.239	23.9	1	2021-11-10	09:31:03	2:F,2	10133.7
38	20211109 oxycodone-A4-2			1.21	11118		1	1.359	35.9	1	2021-11-10	09:33:37	2:F,3	11117.8
39	20211109 oxycodone-A4-3			1.22	10921		1	1.335	33.5	1	2021-11-10	09:36:10	2:F,4	10920.9
40	20211109 oxycodone-A4-4			1.21	11042		1	1.35	35	1	2021-11-10	09:38:44	2:F,5	11042.3
41	20211109 oxycodone-A4-5			1.22	10528		1	1.287	28.7	1	2021-11-10	09:41:17	2:F,6	10527.9
42	20211109 oxycodone-A4-6			1.22	9977		1	1.22	22	1	2021-11-10	09:43:51	2:F,7	9976.97
43	20211109 oxycodone-A4-7			1.21	10552		1	1.29	29	1	2021-11-10	09:46:24	2:F,8	10552.1
44	20211109 oxycodone-A4-8			1.22	10758		1	1.315	31.5	1	2021-11-10	09:48:58	1:A,1	10758.3
45	20211109 oxycodone-A4-9			1.22	10542		1	1.289	28.9	1	2021-11-10	09:51:32	1:A,2	10541.8
46	20211109 oxycodone-A4-10			1.21	10403		1	1.272	27.2	1	2021-11-10	09:54:05	1:A,3	10402.7
47	20211109 oxycodone-A4-11			1.21	10877		1	1.33	33	1	2021-11-10	09:56:39	1:A,4	10876.9
48	20211109 oxycodone-A4-12			1.22	10808		1	1.321	32.1	1	2021-11-10	09:59:12	1:A,5	10807.5
49	20211109 oxycodone-B1-1			1.21	12588		1	1.539	53.9	1	2021-11-10	10:01:46	1:A,6	12587.7
50	20211109 oxycodone-B1-2			1.21	11378		1	1.391	39.1	1	2021-11-10	10:04:19	1:A,7	11378.2
51	20211109 oxycodone-B1-3			1.21	10763		1	1.316	31.6	1	2021-11-10	10:06:53	1:A,8	10762.8
52	20211109 oxycodone-B1-4			1.21	10386		1	1.27	27	1	2021-11-10	10:09:26	1:B,1	10386.2
53	20211109 oxycodone-B1-5			1.21	10284		1	1.257	25.7	1	2021-11-10	10:12:00	1:B,2	10284.3
54	20211109 oxycodone-B1-6			1.21	11105		1	1.357	35.7	1	2021-11-10	10:14:34	1:B,3	11104.9
55	20211109 oxycodone-B1-7			1.21	10718		1	1.31	31	1	2021-11-10	10:17:07	1:B,4	10718.2
56	20211109 oxycodone-B1-8			1.21	10821		1	1.323	32.3	1	2021-11-10	10:19:40	1:B,5	10821.4
57	20211109 oxycodone-B1-9			1.21	10718		1	1.31	31	1	2021-11-10	10:22:14	1:B,6	10718
58	20211109 oxycodone-B1-10			1.21	10583		1	1.294	29.4	1	2021-11-10	10:24:48	1:B,7	10583.2
59	20211109 oxycodone-B1-11			1.21	11284		1	1.379	37.9	1	2021-11-10	10:27:21	1:B,8	11283.7
60	20211109 oxycodone-B1-12			1.21	10161		1	1.242	24.2	1	2021-11-10	10:29:54	1:C,1	10161.4
61	20211109 oxycodone-B2-1			1.21	10881		1	1.33	33	1	2021-11-10	10:32:28	1:C,2	10881.3
62	20211109 oxycodone-B2-2			1.21	10881		1	1.33	33	1	2021-11-10	10:35:03	1:C,3	10880.8
63	20211109 oxycodone-B2-3			1.21	11172		1	1.366	36.6	1	2021-11-10	10:37:37	1:C,4	11172
64	20211109 oxycodone-B2-4			1.21	10749		1	1.314	31.4	1	2021-11-10	10:40:10	1:C,5	10748.5
65	20211109 oxycodone-B2-5			1.21	12259		1	1.498	49.8	1	2021-11-10	10:42:44	1:C,6	12259.4
66	20211109 oxycodone-B2-6			1.21	10974		1	1.341	34.1	1	2021-11-10	10:45:17	1:C,7	10973.7
67	20211109 oxycodone-B2-7			1.21	11399		1	1.393	39.3	1	2021-11-10	10:47:51	1:C,8	11399
68	20211109 oxycodone-B2-8			1.21	11390		1	1.392	39.2	1	2021-11-10	10:50:25	1:D,1	11390.5
69	20211109 oxycodone-B2-9			1.21	12647		1	1.546	54.6	1	2021-11-10	10:52:58	1:D,2	12647.2
70	20211109 oxycodone-B2-10			1.21	11517		1	1.408	40.8	1	2021-11-10	10:55:31	1:D,3	11517
71	20211109 oxycodone-B2-11			1.21	10437		1	1.276	27.6	1	2021-11-10	10:58:05	1:D,4	10437
72	20211109 oxycodone-B2-12			1.21	10032		1	1.226	22.6	1	2021-11-10	11:00:39	1:D,5	10032
73	20211109 oxycodone-B3-1			1.21	10936		1	1.337	33.7	1	2021-11-10	11:03:12	1:D,6	10935.5
74	20211109 oxycodone-B3-2			1.21	10521		1	1.286	28.6	1	2021-11-10	11:05:46	1:D,7	10521.2
75	20211109 oxycodone-B3-3			1.21	10534		1	1.288	28.8	1	2021-11-10	11:08:19	1:D,8	10533.8
76	20211109 oxycodone-B3-4			1.21	10563		1	1.291	29.1	1	2021-11-10	11:10:52	1:E,1	10563.2
77	20211109 oxycodone-B3-5			1.21	10908		1	1.333	33.3	1	2021-11-10	11:13:26	1:E,2	10907.5
78	20211109 oxycodone-B3-6			1.21	10146		1	1.24	24	1	2021-11-10	11:16:00	1:E,3	10145.7
79	20211109 oxycodone-B3-7			1.21	11688		1	1.429	42.9	1	2021-11-10	11:18:33	1:E,4	11688.2
80	20211109 oxycodone-B3-8			1.21	10191		1	1.246	24.6	1	2021-11-10	11:21:07	1:E,5	10191
81	20211109 oxycodone-B3-9			1.21	10091		1	1.233	23.3	1	2021-11-10	11:23:40	1:E,6	10090.6
82	20211109 oxycodone-B3-10			1.21	10070		1	1.231	23.1	1	2021-11-10	11:26:14	1:E,7	10070.4
83	20211109 oxycodone-B3-11			1.21	10915		1	1.334	33.4	1	2021-11-10	11:28:47	1:E,8	10914.6
84	20211109 oxycodone-B3-12			1.21	10494		1	1.283	28.3	1	2021-11-10	11:31:21	1:F,1	10494.1
85	20211109 oxycodone-B4-1			1.21	10493		1	1.283	28.3	1	2021-11-10	11:33:54	1:F,2	10493.3
86	20211109 oxycodone-B4-2			1.21	10501		1	1.284	28.4	1	2021-11-10	11:36:28	1:F,3	10501
87	20211109 oxycodone-B4-3			1.21	10410		1	1.272	27.2	1	2021-11-10	11:39:01	1:F,4	10410.5
88	20211109 oxycodone-B4-4			1.21	10392		1	1.27	27	1	2021-11-10	11:41:35	1:F,5	10392.3
89	20211109 oxycodone-B4-5			1.21	11136		1	1.361	36.1	1	2021-11-10	11:44:09	1:F,6	11135.8
90	20211109 oxycodone-B4-6			1.21	10493		1	1.283	28.3	1	2021-11-10	11:46:42	1:F,7	10493.2
91	20211109 oxycodone-B4-7			1.21	10173		1	1.243	24.3	1	2021-11-10	11:49:16	2:A,1	10172.5
92	20211109 oxycodone-B4-8			1.21	10331		1	1.263	26.3	1	2021-11-10	11:51:49	2:A,2	10330.9
93	20211109 oxycodone-B4-9			1.21	8554		1	1.046	4.6	1	2021-11-10	11:54:24	2:A,3	8554.22
94	20211109 oxycodone-B4-10			1.21	10787		1	1.318	31.8	1	2021-11-10	11:56:57	2:A,4	10786.6
95	20211109 oxycodone-B4-11			1.21	10339		1	1.264	26.4	1	2021-11-10	11:59:31	2:A,5	10339
96	20211109 oxycodone-B4-12			1.21	10710		1	1.309	30.9	1	2021-11-10	12:02:05	2:A,6	10710.4
97	20211109 oxycodone-C1-1			1.22	9757		1	1.193	19.3	1	2021-11-10	16:55:16	2:A,1	9757.28
98	20211109 oxycodone-C1-2			1.21	7858		1	0.961	-3.9	1	2021-11-10	16:57:49	2:A,2	7858.23
99	20211109 oxycodone-C1-3			1.21	8988		1	1.099	9.9	1	2021-11-10	17:00:22	2:A,3	8988.18
100	20211109 oxycodone-C1-4			1.21	8914		1	1.09	9	1	2021-11-10	17:02:56	2:A,4	8913.69
101	20211109 oxycodone-C1-5			1.21	8477		1	1.036	3.6	1	2021-11-10	17:05:29	2:A,5	8476.96
102	20211109 oxycodone-C1-6			1.21	8498		1	1.039	3.9	1	2021-11-10	17:08:03	2:A,6	8497.56
103	20211109 oxycodone-C1-7			1.21	8694		1	1.063	6.3	1	2021-11-10	17:10:36	2:A,7	8693.79
104	20211109 oxycodone-C1-8			1.21	9139		1	1.117	11.7	1	2021-11-10	17:13:10	2:A,8	9139.46
105	20211109 oxycodone-C1-9			1.21	9600		1	1.173	17.3	1	2021-11-10	17:15:43	2:B,1	9600.24
106	20211109 oxycodone-C1-10			1.21	9440		1	1.154	15.4	1	2021-11-10	17:18:17	2:B,2	9439.96
107	20211109 oxycodone-C1-11			1.21	9139		1	1.117	11.7	1	2021-11-10	17:20:50	2:B,3	9139.15
108	20211109 oxycodone-C1-12			1.21	9036		1	1.104	10.4	1	2021-11-10	17:23:24	2:B,4	9035.53
109	20211109 oxycodone-C2-1			1.21	8921		1	1.09	9	1	2021-11-10	17:25:57	2:B,5	8921.26
110	20211109 oxycodone-C2-2			1.21	9792		1	1.197	19.7	1	2021-11-10	17:28:31	2:B,6	9792.44
111	20211109 oxycodone-C2-3			1.21	9938		1	1.215	21.5	1	2021-11-10	17:31:04	2:B,7	9937.55
112	20211109 oxycodone-C2-4			1.21	9797		1	1.198	19.8	1	2021-11-10	17:33:38	2:B,8	9797.07
113	20211109 oxycodone-C2-5			1.21	8962		1	1.095	9.5	1	2021-11-10	17:36:11	2:C,1	8961.94
114	20211109 oxycodone-C2-6			1.21	10217		1	1.249	24.9	1	2021-11-10	17:38:45	2:C,2	10217.4
115	20211109 oxycodone-C2-7			1.21	10335		1	1.263	26.3	1	2021-11-10	17:41:18	2:C,3	10334.6
116	20211109 oxycodone-C2-8			1.21	9298		1	1.137	13.7	1	2021-11-10	17:43:52	2:C,4	9298.09
117	20211109 oxycodone-C2-9			1.21	9287		1	1.135	13.5	1	2021-11-10	17:46:26	2:C,5	9286.57
118	20211109 oxycodone-C2-10			1.21	9742		1	1.191	19.1	1	2021-11-10	17:48:59	2:C,6	9742.18
119	20211109 oxycodone-C2-11			1.21	8755		1	1.07	7	1	2021-11-10	17:51:33	2:C,7	8755
120	20211109 oxycodone-C2-12			1.21	9128		1	1.116	11.6	1	2021-11-10	17:54:06	2:C,8	9127.73
121	20211109 oxycodone-C3-1			1.21	9934		1	1.214	21.4	1	2021-11-10	17:56:40	2:D,1	9933.77
122	20211109 oxycodone-C3-2			1.21	10550		1	1.29	29	1	2021-11-10	17:59:15	2:D,2	10550.4
123	20211109 oxycodone-C3-3			1.21	9722		1	1.188	18.8	1	2021-11-10	18:01:49	2:D,3	9721.98
124	20211109 oxycodone-C3-4			1.21	9310		1	1.138	13.8	1	2021-11-10	18:04:22	2:D,4	9310.08
125	20211109 oxycodone-C3-5			1.21	8784		1	1.074	7.4	1	2021-11-10	18:06:55	2:D,5	8783.74
126	20211109 oxycodone-C3-6			1.21	9429		1	1.153	15.3	1	2021-11-10	18:09:29	2:D,6	9429.3
127	20211109 oxycodone-C3-7			1.21	8895		1	1.087	8.7	1	2021-11-10	18:12:04	2:D,7	8894.81
128	20211109 oxycodone-C3-8			1.21	9573		1	1.17	17	1	2021-11-10	18:14:37	2:D,8	9572.79
129	20211109 oxycodone-C3-9			1.21	8752		1	1.07	7	1	2021-11-10	18:17:11	2:E,1	8752.18
130	20211109 oxycodone-C3-10			1.21	9345		1	1.142	14.2	1	2021-11-10	18:19:46	2:E,2	9344.62
131	20211109 oxycodone-C3-11			1.21	9366		1	1.145	14.5	1	2021-11-10	18:22:19	2:E,3	9366.36
132	20211109 oxycodone-C3-12			1.21	10226		1	1.25	25	1	2021-11-10	18:24:53	2:E,4	10226.4
133	20211109 oxycodone-C4-1			1.21	8210		1	1.004	0.4	1	2021-11-10	18:27:26	2:E,5	8210.36
134	20211109 oxycodone-C4-2			1.21	8487		1	1.037	3.7	1	2021-11-10	18:30:00	2:E,6	8486.77
135	20211109 oxycodone-C4-3			1.21	9067		1	1.108	10.8	1	2021-11-10	18:32:33	2:E,7	9066.69
136	20211109 oxycodone-C4-4			1.21	8958		1	1.095	9.5	1	2021-11-10	18:35:08	2:E,8	8958.44
137	20211109 oxycodone-C4-5			1.21	8834		1	1.08	8	1	2021-11-10	18:37:41	2:F,1	8833.81
138	20211109 oxycodone-C4-6			1.21	8756		1	1.07	7	1	2021-11-10	18:40:15	2:F,2	8756.2
139	20211109 oxycodone-C4-7			1.21	9174		1	1.121	12.1	1	2021-11-10	18:42:49	2:F,3	9174.41
140	20211109 oxycodone-C4-8			1.21	8611		1	1.052	5.2	1	2021-11-10	18:45:23	2:F,4	8610.62
141	20211109 oxycodone-C4-9			1.21	8531		1	1.043	4.3	1	2021-11-10	18:47:57	2:F,5	8531.22
142	20211109 oxycodone-C4-10			1.21	8742		1	1.069	6.9	1	2021-11-10	18:50:31	2:F,6	8742.1
143	20211109 oxycodone-C4-11			1.21	8674		1	1.06	6	1	2021-11-10	18:53:04	2:F,7	8674.06
144	20211109 oxycodone-C4-12			1.21	8714		1	1.065	6.5	1	2021-11-10	18:55:38	2:F,8	8713.76
145	20211109 oxycodone-Y1			1.21	15996		1	1.955	95.5	1	2021-11-10	18:58:15	1:A,1	15996.4
146	20211109 oxycodone-Y2			1.21	13280		1	1.623	62.3	1	2021-11-10	19:00:47	1:A,2	13280.3
147	20211109 oxycodone-Y3			1.21	16711		1	2.043	104.3	1	2021-11-10	19:03:20	1:A,3	16710.7
148	20211109 oxycodone-Y4			1.21	13335		1	1.63	63	1	2021-11-10	19:05:55	1:A,4	13335.2
149	20211109 oxycodone-Y5			1.21	12949		1	1.583	58.3	1	2021-11-10	19:08:29	1:A,5	12948.6
150	20211109 oxycodone-Y6			1.21	13267		1	1.622	62.2	1	2021-11-10	19:11:02	1:A,6	13267.3
151	20211109 oxycodone-Y7			1.21	14425		1	1.763	76.3	1	2021-11-10	19:13:36	1:A,7	14425.4
152	20211109 oxycodone-Y8			1.21	13924		1	1.702	70.2	1	2021-11-10	19:16:10	1:A,8	13924.5
153	20211109 oxycodone-Y9			1.21	13266		1	1.622	62.2	1	2021-11-10	19:18:43	1:B,1	13266.2
154	20211109 oxycodone-Y10			1.21	13160		1	1.609	60.9	1	2021-11-10	19:21:17	1:B,2	13159.6
155	20211109 oxycodone-Y11			1.21	12498		1	1.528	52.8	1	2021-11-10	19:23:50	1:B,3	12498.2
156	20211109 oxycodone-Y12			1.21	13407		1	1.639	63.9	1	2021-11-10	19:26:24	1:B,4	13407.4
157	20211109 oxycodone-Y13			1.21	13109		1	1.602	60.2	1	2021-11-10	19:28:57	1:B,5	13108.9
158	20211109 oxycodone-Y14			1.21	10287		1	1.257	25.7	1	2021-11-10	19:31:31	1:B,6	10286.8
159	20211109 oxycodone-Y15			1.21	11922		1	1.457	45.7	1	2021-11-10	19:34:04	1:B,7	11921.6
160	20211109 oxycodone-Y16			1.21	12672		1	1.549	54.9	1	2021-11-10	19:36:38	1:B,8	12672.2
161	20211109 oxycodone-Y17			1.21	12829		1	1.568	56.8	1	2021-11-10	19:39:11	1:C,1	12829.4
162	20211109 oxycodone-Y18			1.21	14577		1	1.782	78.2	1	2021-11-10	19:41:45	1:C,2	14576.7
Compound 2: noroxycodone-3 (1)
	Name	Sample Text	Type	RT	Area	IS Area	Std. Conc	Conc.	%Dev	S/N	Acq.Date	Acq.Time	Vial	Response
1	20211109 oxycodone-A1-1			1.02	174055	10025.4		2.041		2794	2021-11-10	07:58:53	2:A,6	17.362
2	20211109 oxycodone-A1-2			1.03	157953	9636.14		1.926		2322	2021-11-10	08:01:26	2:A,7	16.392
3	20211109 oxycodone-A1-3			1.03	168772	10333.4		1.919		3007	2021-11-10	08:04:00	2:A,8	16.333
4	20211109 oxycodone-A1-4			1.02	254027	9919.22		3.018		4961	2021-11-10	08:06:33	2:B,1	25.61
5	20211109 oxycodone-A1-5			1.03	255205	10028.5		2.999		7885	2021-11-10	08:09:07	2:B,2	25.448
6	20211109 oxycodone-A1-6			1.02	248981	10120.7		2.899		3346	2021-11-10	08:11:40	2:B,3	24.601
7	20211109 oxycodone-A1-7			1.02	411788	12018.9		4.044		11127	2021-11-10	08:14:14	2:B,4	34.262
8	20211109 oxycodone-A1-8			1.02	365188	10462.9		4.12		5959	2021-11-10	08:16:47	2:B,5	34.903
9	20211109 oxycodone-A1-9			1.02	393677	11061.5		4.201		6803	2021-11-10	08:19:21	2:B,6	35.59
10	20211109 oxycodone-A1-10			1.02	494692	10785		5.419		6386	2021-11-10	08:21:54	2:B,7	45.868
11	20211109 oxycodone-A1-11			1.02	466411	10110.1		5.451		6571	2021-11-10	08:24:28	2:B,8	46.133
12	20211109 oxycodone-A1-12			1.02	454905	10006.7		5.371		6382	2021-11-10	08:27:01	2:C,1	45.46
13	20211109 oxycodone-A2-1			1.02	105072	10366.6		1.184		1736	2021-11-10	08:29:35	2:C,2	10.136
14	20211109 oxycodone-A2-2			1.03	104896	10609.3		1.155		2276	2021-11-10	08:32:09	2:C,3	9.887
15	20211109 oxycodone-A2-3			1.02	107942	11160.7		1.129		1896	2021-11-10	08:34:42	2:C,4	9.672
16	20211109 oxycodone-A2-4			1.02	181668	11644.7		1.832		3537	2021-11-10	08:37:16	2:C,5	15.601
17	20211109 oxycodone-A2-5			1.02	167239	12272.4		1.598		4017	2021-11-10	08:39:49	2:C,6	13.627
18	20211109 oxycodone-A2-6			1.02	164937	10772.2		1.798		3552	2021-11-10	08:42:25	2:C,7	15.311
19	20211109 oxycodone-A2-7			1.02	271998	11631.7		2.755		4400	2021-11-10	08:44:58	2:C,8	23.384
20	20211109 oxycodone-A2-8			1.02	259200	10956.6		2.787		6185	2021-11-10	08:47:32	2:D,1	23.657
21	20211109 oxycodone-A2-9			1.02	243635	10961.9		2.617		3912	2021-11-10	08:50:05	2:D,2	22.226
22	20211109 oxycodone-A2-10			1.02	343721	11099.1		3.653		4841	2021-11-10	08:52:39	2:D,3	30.968
23	20211109 oxycodone-A2-11			1.02	362288	11300.4		3.783		6398	2021-11-10	08:55:12	2:D,4	32.06
24	20211109 oxycodone-A2-12			1.02	347671	10761.7		3.812		4837	2021-11-10	08:57:46	2:D,5	32.306
25	20211109 oxycodone-A3-1			1.02	74829	11358.7		0.764		1559	2021-11-10	09:00:19	2:D,6	6.588
26	20211109 oxycodone-A3-2			1.02	83602	11764.9		0.825		1860	2021-11-10	09:02:53	2:D,7	7.106
27	20211109 oxycodone-A3-3			1.02	75804	11457.7		0.767		1235	2021-11-10	09:05:27	2:D,8	6.616
28	20211109 oxycodone-A3-4			1.02	125364	11309.5		1.297		1598	2021-11-10	09:08:00	2:E,1	11.085
29	20211109 oxycodone-A3-5			1.02	123844	11367.8		1.274		2594	2021-11-10	09:10:33	2:E,2	10.894
30	20211109 oxycodone-A3-6			1.02	122804	11191.4		1.284		2067	2021-11-10	09:13:07	2:E,3	10.973
31	20211109 oxycodone-A3-7			1.02	198224	11064.5		2.106		3991	2021-11-10	09:15:41	2:E,4	17.915
32	20211109 oxycodone-A3-8			1.02	219731	12454.8		2.074		4421	2021-11-10	09:18:14	2:E,5	17.642
33	20211109 oxycodone-A3-9			1.02	197064	10346.6		2.24		3414	2021-11-10	09:20:48	2:E,6	19.046
34	20211109 oxycodone-A3-10			1.02	292235	11567.4		2.977		7961	2021-11-10	09:23:21	2:E,7	25.264
35	20211109 oxycodone-A3-11			1.02	286466	10476.3		3.224		5431	2021-11-10	09:25:55	2:E,8	27.344
36	20211109 oxycodone-A3-12			1.01	285210	10384.1		3.238		4026	2021-11-10	09:28:30	2:F,1	27.466
37	20211109 oxycodone-A4-1			1.02	53827	10133.7		0.613		983	2021-11-10	09:31:03	2:F,2	5.312
38	20211109 oxycodone-A4-2			1.02	53222	11117.8		0.551		889	2021-11-10	09:33:37	2:F,3	4.787
39	20211109 oxycodone-A4-3			1.02	55298	10920.9		0.583		967	2021-11-10	09:36:10	2:F,4	5.064
40	20211109 oxycodone-A4-4			1.02	102218	11042.3		1.08		2019	2021-11-10	09:38:44	2:F,5	9.257
41	20211109 oxycodone-A4-5			1.02	93525	10527.9		1.036		1690	2021-11-10	09:41:17	2:F,6	8.884
42	20211109 oxycodone-A4-6			1.02	72763	9976.97		0.848		1412	2021-11-10	09:43:51	2:F,7	7.293
43	20211109 oxycodone-A4-7			1.01	151864	10552.1		1.689		3022	2021-11-10	09:46:24	2:F,8	14.392
44	20211109 oxycodone-A4-8			1.02	157285	10758.3		1.716		4626	2021-11-10	09:48:58	1:A,1	14.62
45	20211109 oxycodone-A4-9			1.02	152819	10541.8		1.701		3657	2021-11-10	09:51:32	1:A,2	14.496
46	20211109 oxycodone-A4-10			1.02	234206	10402.7		2.651		4153	2021-11-10	09:54:05	1:A,3	22.514
47	20211109 oxycodone-A4-11			1.02	235416	10876.9		2.548		3438	2021-11-10	09:56:39	1:A,4	21.644
48	20211109 oxycodone-A4-12			1.02	237449	10807.5		2.587		4818	2021-11-10	09:59:12	1:A,5	21.971
49	20211109 oxycodone-B1-1			1.02	141809	12587.7		1.318		2432	2021-11-10	10:01:46	1:A,6	11.266
50	20211109 oxycodone-B1-2			1.02	122550	11378.2		1.26		2196	2021-11-10	10:04:19	1:A,7	10.771
51	20211109 oxycodone-B1-3			1.02	119081	10762.8		1.294		2275	2021-11-10	10:06:53	1:A,8	11.064
52	20211109 oxycodone-B1-4			1.02	189268	10386.2		2.143		3821	2021-11-10	10:09:26	1:B,1	18.223
53	20211109 oxycodone-B1-5			1.02	206217	10284.3		2.36		3826	2021-11-10	10:12:00	1:B,2	20.052
54	20211109 oxycodone-B1-6			1.02	200421	11104.9		2.122		4292	2021-11-10	10:14:34	1:B,3	18.048
55	20211109 oxycodone-B1-7			1.02	295079	10718.2		3.246		5524	2021-11-10	10:17:07	1:B,4	27.531
56	20211109 oxycodone-B1-8			1.02	287894	10821.4		3.136		4543	2021-11-10	10:19:40	1:B,5	26.604
57	20211109 oxycodone-B1-9			1.02	285505	10718		3.14		5777	2021-11-10	10:22:14	1:B,6	26.638
58	20211109 oxycodone-B1-10			1.02	365507	10583.2		4.076		6482	2021-11-10	10:24:48	1:B,7	34.536
59	20211109 oxycodone-B1-11			1.02	388429	11283.7		4.063		7253	2021-11-10	10:27:21	1:B,8	34.424
60	20211109 oxycodone-B1-12			1.01	357254	10161.4		4.15		5663	2021-11-10	10:29:54	1:C,1	35.158
61	20211109 oxycodone-B2-1			1.02	96219	10881.3		1.031		2230	2021-11-10	10:32:28	1:C,2	8.843
62	20211109 oxycodone-B2-2			1.02	93126	10880.8		0.998		1593	2021-11-10	10:35:03	1:C,3	8.559
63	20211109 oxycodone-B2-3			1.02	90433	11172		0.942		1590	2021-11-10	10:37:37	1:C,4	8.095
64	20211109 oxycodone-B2-4			1.02	161516	10748.5		1.764		4990	2021-11-10	10:40:10	1:C,5	15.027
65	20211109 oxycodone-B2-5			1.02	196545	12259.4		1.883		3465	2021-11-10	10:42:44	1:C,6	16.032
66	20211109 oxycodone-B2-6			1.01	163467	10973.7		1.749		4220	2021-11-10	10:45:17	1:C,7	14.896
67	20211109 oxycodone-B2-7			1.02	246501	11399		2.546		4461	2021-11-10	10:47:51	1:C,8	21.625
68	20211109 oxycodone-B2-8			1.02	246836	11390.5		2.551		4830	2021-11-10	10:50:25	1:D,1	21.67
69	20211109 oxycodone-B2-9			1.02	280113	12647.2		2.608		4235	2021-11-10	10:52:58	1:D,2	22.148
70	20211109 oxycodone-B2-10			1.01	354237	11517		3.628		5051	2021-11-10	10:55:31	1:D,3	30.758
71	20211109 oxycodone-B2-11			1.01	331613	10437		3.749		5367	2021-11-10	10:58:05	1:D,4	31.773
72	20211109 oxycodone-B2-12			1.01	319220	10032		3.754		4328	2021-11-10	11:00:39	1:D,5	31.82
73	20211109 oxycodone-B3-1			1.02	84387	10935.5		0.898		1293	2021-11-10	11:03:12	1:D,6	7.717
74	20211109 oxycodone-B3-2			1.02	81677	10521.2		0.903		1282	2021-11-10	11:05:46	1:D,7	7.763
75	20211109 oxycodone-B3-3			1.02	80719	10533.8		0.891		1765	2021-11-10	11:08:19	1:D,8	7.663
76	20211109 oxycodone-B3-4			1.01	137734	10563.2		1.528		2369	2021-11-10	11:10:52	1:E,1	13.039
77	20211109 oxycodone-B3-5			1.01	141019	10907.5		1.515		3356	2021-11-10	11:13:26	1:E,2	12.929
78	20211109 oxycodone-B3-6			1.01	138270	10145.7		1.598		2138	2021-11-10	11:16:00	1:E,3	13.628
79	20211109 oxycodone-B3-7			1.01	227625	11688.2		2.291		3520	2021-11-10	11:18:33	1:E,4	19.475
80	20211109 oxycodone-B3-8			1.01	194442	10191		2.244		2710	2021-11-10	11:21:07	1:E,5	19.08
81	20211109 oxycodone-B3-9			1.02	204220	10090.6		2.382		4741	2021-11-10	11:23:40	1:E,6	20.239
82	20211109 oxycodone-B3-10			1.01	290385	10070.4		3.401		4587	2021-11-10	11:26:14	1:E,7	28.836
83	20211109 oxycodone-B3-11			1.01	296791	10914.6		3.206		6795	2021-11-10	11:28:47	1:E,8	27.192
84	20211109 oxycodone-B3-12			1.01	292742	10494.1		3.289		3786	2021-11-10	11:31:21	1:F,1	27.896
85	20211109 oxycodone-B4-1			1.02	57019	10493.3		0.627		1184	2021-11-10	11:33:54	1:F,2	5.434
86	20211109 oxycodone-B4-2			1.02	59625	10501		0.656		1461	2021-11-10	11:36:28	1:F,3	5.678
87	20211109 oxycodone-B4-3			1.02	59947	10410.5		0.666		1593	2021-11-10	11:39:01	1:F,4	5.758
88	20211109 oxycodone-B4-4			1.02	101775	10392.3		1.144		2342	2021-11-10	11:41:35	1:F,5	9.793
89	20211109 oxycodone-B4-5			1.02	107972	11135.8		1.132		2034	2021-11-10	11:44:09	1:F,6	9.696
90	20211109 oxycodone-B4-6			1.01	100010	10493.2		1.113		2245	2021-11-10	11:46:42	1:F,7	9.531
91	20211109 oxycodone-B4-7			1.01	158112	10172.5		1.825		3573	2021-11-10	11:49:16	2:A,1	15.543
92	20211109 oxycodone-B4-8			1.01	158538	10330.9		1.802		2743	2021-11-10	11:51:49	2:A,2	15.346
93	20211109 oxycodone-B4-9			1.01	161816	8554.22		2.225		1446	2021-11-10	11:54:24	2:A,3	18.917
94	20211109 oxycodone-B4-10			1.01	236470	10786.6		2.581		3817	2021-11-10	11:56:57	2:A,4	21.923
95	20211109 oxycodone-B4-11			1.01	226902	10339		2.584		4347	2021-11-10	11:59:31	2:A,5	21.946
96	20211109 oxycodone-B4-12			1	227012	10710.4		2.495		4032	2021-11-10	12:02:05	2:A,6	21.196
97	20211109 oxycodone-C1-1			1.03	136511	9757.28		1.641		4831	2021-11-10	16:55:16	2:A,1	13.991
98	20211109 oxycodone-C1-2			1.02	122940	7858.23		1.837		2554	2021-11-10	16:57:49	2:A,2	15.645
99	20211109 oxycodone-C1-3			1.02	131904	8988.18		1.722		3557	2021-11-10	17:00:22	2:A,3	14.675
100	20211109 oxycodone-C1-4			1.01	191328	8913.69		2.527		4138	2021-11-10	17:02:56	2:A,4	21.464
101	20211109 oxycodone-C1-5			1	194502	8476.96		2.702		3728	2021-11-10	17:05:29	2:A,5	22.945
102	20211109 oxycodone-C1-6			1	191212	8497.56		2.65		4114	2021-11-10	17:08:03	2:A,6	22.502
103	20211109 oxycodone-C1-7			1	275281	8693.79		3.736		5315	2021-11-10	17:10:36	2:A,7	31.664
104	20211109 oxycodone-C1-8			1	278630	9139.46		3.596		6272	2021-11-10	17:13:10	2:A,8	30.486
105	20211109 oxycodone-C1-9			1.01	317340	9600.24		3.901		6275	2021-11-10	17:15:43	2:B,1	33.055
106	20211109 oxycodone-C1-10			1	366488	9439.96		4.584		7620	2021-11-10	17:18:17	2:B,2	38.823
107	20211109 oxycodone-C1-11			1	353145	9139.15		4.563		8586	2021-11-10	17:20:50	2:B,3	38.641
108	20211109 oxycodone-C1-12			1	349911	9035.53		4.573		5028	2021-11-10	17:23:24	2:B,4	38.726
109	20211109 oxycodone-C2-1			1.01	107982	8921.26		1.418		3302	2021-11-10	17:25:57	2:B,5	12.104
110	20211109 oxycodone-C2-2			1.01	109600	9792.44		1.31		2234	2021-11-10	17:28:31	2:B,6	11.192
111	20211109 oxycodone-C2-3			1	110146	9937.55		1.297		2468	2021-11-10	17:31:04	2:B,7	11.084
112	20211109 oxycodone-C2-4			1	186057	9797.07		2.234		5136	2021-11-10	17:33:38	2:B,8	18.991
113	20211109 oxycodone-C2-5			1.01	154316	8961.94		2.024		3682	2021-11-10	17:36:11	2:C,1	17.219
114	20211109 oxycodone-C2-6			1.01	183501	10217.4		2.112		5135	2021-11-10	17:38:45	2:C,2	17.96
115	20211109 oxycodone-C2-7			1	276801	10334.6		3.157		5333	2021-11-10	17:41:18	2:C,3	26.784
116	20211109 oxycodone-C2-8			1	245327	9298.09		3.11		7522	2021-11-10	17:43:52	2:C,4	26.385
117	20211109 oxycodone-C2-9			1.01	239387	9286.57		3.038		6213	2021-11-10	17:46:26	2:C,5	25.778
118	20211109 oxycodone-C2-10			1	335511	9742.18		4.065		6857	2021-11-10	17:48:59	2:C,6	34.439
119	20211109 oxycodone-C2-11			1	307563	8755		4.147		3905	2021-11-10	17:51:33	2:C,7	35.13
120	20211109 oxycodone-C2-12			1	296264	9127.73		3.83		6964	2021-11-10	17:54:06	2:C,8	32.458
121	20211109 oxycodone-C3-1			1	91691	9933.77		1.077		2903	2021-11-10	17:56:40	2:D,1	9.23
122	20211109 oxycodone-C3-2			1	95299	10550.4		1.054		2006	2021-11-10	17:59:15	2:D,2	9.033
123	20211109 oxycodone-C3-3			1	85981	9721.98		1.031		1831	2021-11-10	18:01:49	2:D,3	8.844
124	20211109 oxycodone-C3-4			1	133635	9310.08		1.684		4198	2021-11-10	18:04:22	2:D,4	14.354
125	20211109 oxycodone-C3-5			1	137121	8783.74		1.833		2846	2021-11-10	18:06:55	2:D,5	15.611
126	20211109 oxycodone-C3-6			1.01	131689	9429.3		1.638		3248	2021-11-10	18:09:29	2:D,6	13.966
127	20211109 oxycodone-C3-7			1	206507	8894.81		2.735		4867	2021-11-10	18:12:04	2:D,7	23.217
128	20211109 oxycodone-C3-8			1	224764	9572.79		2.766		4416	2021-11-10	18:14:37	2:D,8	23.479
129	20211109 oxycodone-C3-9			1	215211	8752.18		2.897		3609	2021-11-10	18:17:11	2:E,1	24.589
130	20211109 oxycodone-C3-10			1	276685	9344.62		3.492		8209	2021-11-10	18:19:46	2:E,2	29.609
131	20211109 oxycodone-C3-11			1	268828	9366.36		3.385		4569	2021-11-10	18:22:19	2:E,3	28.701
132	20211109 oxycodone-C3-12			1	307739	10226.4		3.55		4893	2021-11-10	18:24:53	2:E,4	30.093
133	20211109 oxycodone-C4-1			1.01	59374	8210.36		0.84		1770	2021-11-10	18:27:26	2:E,5	7.232
134	20211109 oxycodone-C4-2			1	58354	8486.77		0.798		1641	2021-11-10	18:30:00	2:E,6	6.876
135	20211109 oxycodone-C4-3			1.01	53633	9066.69		0.684		1066	2021-11-10	18:32:33	2:E,7	5.915
136	20211109 oxycodone-C4-4			1	94886	8958.44		1.238		1807	2021-11-10	18:35:08	2:E,8	10.592
137	20211109 oxycodone-C4-5			1.01	98411	8833.81		1.303		2256	2021-11-10	18:37:41	2:F,1	11.14
138	20211109 oxycodone-C4-6			1	89388	8756.2		1.193		1811	2021-11-10	18:40:15	2:F,2	10.209
139	20211109 oxycodone-C4-7			1.01	144794	9174.41		1.854		2874	2021-11-10	18:42:49	2:F,3	15.782
140	20211109 oxycodone-C4-8			1	139989	8610.62		1.91		4435	2021-11-10	18:45:23	2:F,4	16.258
141	20211109 oxycodone-C4-9			1	142010	8531.22		1.956		3287	2021-11-10	18:47:57	2:F,5	16.646
142	20211109 oxycodone-C4-10			1	193649	8742.1		2.608		4507	2021-11-10	18:50:31	2:F,6	22.151
143	20211109 oxycodone-C4-11			1	206173	8674.06		2.8		4382	2021-11-10	18:53:04	2:F,7	23.769
144	20211109 oxycodone-C4-12			1	199744	8713.76		2.7		3982	2021-11-10	18:55:38	2:F,8	22.923					V(pmol/min/mg)
145	20211109 oxycodone-Y1			1.02	1651	15996.4		0.00997669		31	2021-11-10	18:58:15	1:A,1	0.103	1	0.00997669	0.0093845	0.00954161	0.00166386	0.0015651	0.0015913
146	20211109 oxycodone-Y2			1	1553	13280.3		0.0093845		41	2021-11-10	19:00:47	1:A,2	0.117	5	0.035	0.042	0.038	0.00583713	0.00700455	0.00633745
147	20211109 oxycodone-Y3			1.01	1579	16710.7		0.00954161		48	2021-11-10	19:03:20	1:A,3	0.095	10	0.105	0.101	0.11	0.0175114	0.0168443	0.0183453
148	20211109 oxycodone-Y4			1.01	5792	13335.2		0.035		171	2021-11-10	19:05:55	1:A,4	0.434	50	0.499	0.508	0.5	0.0832208	0.0847217	0.0833875
149	20211109 oxycodone-Y5			1.01	6454	12948.6		0.042		160	2021-11-10	19:08:29	1:A,5	0.498	100	0.689	0.723	0.714	0.114908	0.120578	0.119077
150	20211109 oxycodone-Y6			1	6104	13267.3		0.038		175	2021-11-10	19:11:02	1:A,6	0.46	250	2.136	2.252	2.112	0.356232	0.375577	0.352229
151	20211109 oxycodone-Y7			1.01	14827	14425.4		0.105		365	2021-11-10	19:13:36	1:A,7	1.028
152	20211109 oxycodone-Y8			1.01	13872	13924.5		0.101		320	2021-11-10	19:16:10	1:A,8	0.996
153	20211109 oxycodone-Y9			1.01	14218	13266.2		0.11		446	2021-11-10	19:18:43	1:B,1	1.072
154	20211109 oxycodone-Y10			1	57276	13159.6		0.499		1364	2021-11-10	19:21:17	1:B,2	4.352
155	20211109 oxycodone-Y11			1	55394	12498.2		0.508		2437	2021-11-10	19:23:50	1:B,3	4.432
156	20211109 oxycodone-Y12			1	58436	13407.4		0.5		1603	2021-11-10	19:26:24	1:B,4	4.358
157	20211109 oxycodone-Y13			1.01	78123	13108.9		0.689		1590	2021-11-10	19:28:57	1:B,5	5.96
158	20211109 oxycodone-Y14			1.01	64256	10286.8		0.723		1432	2021-11-10	19:31:31	1:B,6	6.246
159	20211109 oxycodone-Y15			1	73551	11921.6		0.714		1824	2021-11-10	19:34:04	1:B,7	6.17
160	20211109 oxycodone-Y16			1	230202	12672.2		2.136		4249	2021-11-10	19:36:38	1:B,8	18.166
161	20211109 oxycodone-Y17			1	245639	12829.4		2.252		4758	2021-11-10	19:39:11	1:C,1	19.147
162	20211109 oxycodone-Y18			1	261777	14576.7		2.112		7503	2021-11-10	19:41:45	1:C,2	17.959
Compound 3: noroxycodone-2 (1)
	Name	Sample Text	Type	RT	Area	IS Area	Std. Conc	Conc.	%Dev	S/N	Acq.Date	Acq.Time	Vial	Response
1	20211109 oxycodone-A1-1			1.02	78690	10025.4		2.136		2164	2021-11-10	07:58:53	2:A,6	7.849
2	20211109 oxycodone-A1-2			1.03	73567	9636.14		2.077		3242	2021-11-10	08:01:26	2:A,7	7.635
3	20211109 oxycodone-A1-3			1.03	76482	10333.4		2.014		2164	2021-11-10	08:04:00	2:A,8	7.401
4	20211109 oxycodone-A1-4			1.02	113411	9919.22		3.113		2944	2021-11-10	08:06:33	2:B,1	11.433
5	20211109 oxycodone-A1-5			1.03	113533	10028.5		3.082		3492	2021-11-10	08:09:07	2:B,2	11.321
6	20211109 oxycodone-A1-6			1.02	113776	10120.7		3.06		3385	2021-11-10	08:11:40	2:B,3	11.242
7	20211109 oxycodone-A1-7			1.02	177224	12018.9		4.015		4041	2021-11-10	08:14:14	2:B,4	14.745
8	20211109 oxycodone-A1-8			1.02	162531	10462.9		4.23		3817	2021-11-10	08:16:47	2:B,5	15.534
9	20211109 oxycodone-A1-9			1.02	171652	11061.5		4.226		4884	2021-11-10	08:19:21	2:B,6	15.518
10	20211109 oxycodone-A1-10			1.02	209220	10785		5.283		8542	2021-11-10	08:21:54	2:B,7	19.399
11	20211109 oxycodone-A1-11			1.02	195569	10110.1		5.268		4856	2021-11-10	08:24:28	2:B,8	19.344
12	20211109 oxycodone-A1-12			1.02	201705	10006.7		5.49		6423	2021-11-10	08:27:01	2:C,1	20.157
13	20211109 oxycodone-A2-1			1.02	47911	10366.6		1.256		1622	2021-11-10	08:29:35	2:C,2	4.622
14	20211109 oxycodone-A2-2			1.03	46971	10609.3		1.203		1829	2021-11-10	08:32:09	2:C,3	4.427
15	20211109 oxycodone-A2-3			1.02	47706	11160.7		1.162		712	2021-11-10	08:34:42	2:C,4	4.274
16	20211109 oxycodone-A2-4			1.02	77384	11644.7		1.808		2518	2021-11-10	08:37:16	2:C,5	6.645
17	20211109 oxycodone-A2-5			1.02	73936	12272.4		1.639		3913	2021-11-10	08:39:49	2:C,6	6.025
18	20211109 oxycodone-A2-6			1.02	75995	10772.2		1.919		2987	2021-11-10	08:42:25	2:C,7	7.055
19	20211109 oxycodone-A2-7			1.02	116055	11631.7		2.716		4063	2021-11-10	08:44:58	2:C,8	9.977
20	20211109 oxycodone-A2-8			1.02	114968	10956.6		2.856		3324	2021-11-10	08:47:32	2:D,1	10.493
21	20211109 oxycodone-A2-9			1.02	106874	10961.9		2.654		4426	2021-11-10	08:50:05	2:D,2	9.75
22	20211109 oxycodone-A2-10			1.02	144873	11099.1		3.554		5323	2021-11-10	08:52:39	2:D,3	13.053
23	20211109 oxycodone-A2-11			1.02	158860	11300.4		3.828		6194	2021-11-10	08:55:12	2:D,4	14.058
24	20211109 oxycodone-A2-12			1.02	152740	10761.7		3.865		4095	2021-11-10	08:57:46	2:D,5	14.193
25	20211109 oxycodone-A3-1			1.02	34665	11358.7		0.829		1554	2021-11-10	09:00:19	2:D,6	3.052
26	20211109 oxycodone-A3-2			1.02	36940	11764.9		0.853		1211	2021-11-10	09:02:53	2:D,7	3.14
27	20211109 oxycodone-A3-3			1.02	34635	11457.7		0.821		1928	2021-11-10	09:05:27	2:D,8	3.023
28	20211109 oxycodone-A3-4			1.02	57611	11309.5		1.385		1256	2021-11-10	09:08:00	2:E,1	5.094
29	20211109 oxycodone-A3-5			1.02	56005	11367.8		1.34		2042	2021-11-10	09:10:33	2:E,2	4.927
30	20211109 oxycodone-A3-6			1.02	55900	11191.4		1.358		2098	2021-11-10	09:13:07	2:E,3	4.995
31	20211109 oxycodone-A3-7			1.02	89038	11064.5		2.19		3424	2021-11-10	09:15:41	2:E,4	8.047
32	20211109 oxycodone-A3-8			1.02	97011	12454.8		2.12		3735	2021-11-10	09:18:14	2:E,5	7.789
33	20211109 oxycodone-A3-9			1.02	88791	10346.6		2.336		383	2021-11-10	09:20:48	2:E,6	8.582
34	20211109 oxycodone-A3-10			1.02	134568	11567.4		3.167		2931	2021-11-10	09:23:21	2:E,7	11.633
35	20211109 oxycodone-A3-11			1.02	125712	10476.3		3.267		3338	2021-11-10	09:25:55	2:E,8	12
36	20211109 oxycodone-A3-12			1.01	124927	10384.1		3.275		4986	2021-11-10	09:28:30	2:F,1	12.031
37	20211109 oxycodone-A4-1			1.02	25377	10133.7		0.679		460	2021-11-10	09:31:03	2:F,2	2.504
38	20211109 oxycodone-A4-2			1.02	24572	11117.8		0.599		1239	2021-11-10	09:33:37	2:F,3	2.21
39	20211109 oxycodone-A4-3			1.02	25276	10920.9		0.628		1243	2021-11-10	09:36:10	2:F,4	2.314
40	20211109 oxycodone-A4-4			1.01	47031	11042.3		1.158		860	2021-11-10	09:38:44	2:F,5	4.259
41	20211109 oxycodone-A4-5			1.02	43525	10527.9		1.124		2038	2021-11-10	09:41:17	2:F,6	4.134
42	20211109 oxycodone-A4-6			1.02	32858	9976.97		0.894		1456	2021-11-10	09:43:51	2:F,7	3.293
43	20211109 oxycodone-A4-7			1.02	68510	10552.1		1.766		3185	2021-11-10	09:46:24	2:F,8	6.493
44	20211109 oxycodone-A4-8			1.02	70486	10758.3		1.782		1112	2021-11-10	09:48:58	1:A,1	6.552
45	20211109 oxycodone-A4-9			1.02	66793	10541.8		1.724		1974	2021-11-10	09:51:32	1:A,2	6.336
46	20211109 oxycodone-A4-10			1.02	102875	10402.7		2.692		4389	2021-11-10	09:54:05	1:A,3	9.889
47	20211109 oxycodone-A4-11			1.02	103022	10876.9		2.578		3968	2021-11-10	09:56:39	1:A,4	9.472
48	20211109 oxycodone-A4-12			1.02	102509	10807.5		2.582		2485	2021-11-10	09:59:12	1:A,5	9.485
49	20211109 oxycodone-B1-1			1.02	64789	12587.7		1.4		2749	2021-11-10	10:01:46	1:A,6	5.147
50	20211109 oxycodone-B1-2			1.02	54757	11378.2		1.308		2084	2021-11-10	10:04:19	1:A,7	4.812
51	20211109 oxycodone-B1-3			1.02	53340	10762.8		1.348		2930	2021-11-10	10:06:53	1:A,8	4.956
52	20211109 oxycodone-B1-4			1.02	85953	10386.2		2.252		1849	2021-11-10	10:09:26	1:B,1	8.276
53	20211109 oxycodone-B1-5			1.02	91698	10284.3		2.427		3076	2021-11-10	10:12:00	1:B,2	8.916
54	20211109 oxycodone-B1-6			1.02	91128	11104.9		2.233		3063	2021-11-10	10:14:34	1:B,3	8.206
55	20211109 oxycodone-B1-7			1.02	126951	10718.2		3.225		5302	2021-11-10	10:17:07	1:B,4	11.845
56	20211109 oxycodone-B1-8			1.02	125556	10821.4		3.159		4459	2021-11-10	10:19:40	1:B,5	11.603
57	20211109 oxycodone-B1-9			1.02	123652	10718		3.141		3941	2021-11-10	10:22:14	1:B,6	11.537
58	20211109 oxycodone-B1-10			1.02	159904	10583.2		4.114		4745	2021-11-10	10:24:48	1:B,7	15.109
59	20211109 oxycodone-B1-11			1.02	167444	11283.7		4.041		5099	2021-11-10	10:27:21	1:B,8	14.84
60	20211109 oxycodone-B1-12			1.01	156739	10161.4		4.2		4808	2021-11-10	10:29:54	1:C,1	15.425
61	20211109 oxycodone-B2-1			1.02	45354	10881.3		1.133		2012	2021-11-10	10:32:28	1:C,2	4.168
62	20211109 oxycodone-B2-2			1.02	43234	10880.8		1.08		2116	2021-11-10	10:35:03	1:C,3	3.973
63	20211109 oxycodone-B2-3			1.02	41756	11172		1.015		481	2021-11-10	10:37:37	1:C,4	3.738
64	20211109 oxycodone-B2-4			1.02	73094	10748.5		1.85		3043	2021-11-10	10:40:10	1:C,5	6.8
65	20211109 oxycodone-B2-5			1.02	85067	12259.4		1.888		3149	2021-11-10	10:42:44	1:C,6	6.939
66	20211109 oxycodone-B2-6			1.01	73445	10973.7		1.821		2916	2021-11-10	10:45:17	1:C,7	6.693
67	20211109 oxycodone-B2-7			1.02	112060	11399		2.676		2937	2021-11-10	10:47:51	1:C,8	9.831
68	20211109 oxycodone-B2-8			1.02	105847	11390.5		2.529		3233	2021-11-10	10:50:25	1:D,1	9.293
69	20211109 oxycodone-B2-9			1.02	120931	12647.2		2.603		3958	2021-11-10	10:52:58	1:D,2	9.562
70	20211109 oxycodone-B2-10			1.01	152279	11517		3.6		4117	2021-11-10	10:55:31	1:D,3	13.222
71	20211109 oxycodone-B2-11			1.01	142251	10437		3.711		5951	2021-11-10	10:58:05	1:D,4	13.63
72	20211109 oxycodone-B2-12			1.01	136227	10032		3.697		4280	2021-11-10	11:00:39	1:D,5	13.579
73	20211109 oxycodone-B3-1			1.02	38774	10935.5		0.963		972	2021-11-10	11:03:12	1:D,6	3.546
74	20211109 oxycodone-B3-2			1.02	37332	10521.2		0.964		1598	2021-11-10	11:05:46	1:D,7	3.548
75	20211109 oxycodone-B3-3			1.02	36903	10533.8		0.952		1450	2021-11-10	11:08:19	1:D,8	3.503
76	20211109 oxycodone-B3-4			1.01	60910	10563.2		1.568		2300	2021-11-10	11:10:52	1:E,1	5.766
77	20211109 oxycodone-B3-5			1.01	65381	10907.5		1.63		2670	2021-11-10	11:13:26	1:E,2	5.994
78	20211109 oxycodone-B3-6			1.01	61754	10145.7		1.656		2054	2021-11-10	11:16:00	1:E,3	6.087
79	20211109 oxycodone-B3-7			1.01	102743	11688.2		2.392		2854	2021-11-10	11:18:33	1:E,4	8.79
80	20211109 oxycodone-B3-8			1.01	82734	10191		2.209		2489	2021-11-10	11:21:07	1:E,5	8.118
81	20211109 oxycodone-B3-9			1.02	90161	10090.6		2.432		3457	2021-11-10	11:23:40	1:E,6	8.935
82	20211109 oxycodone-B3-10			1.01	124529	10070.4		3.367		3106	2021-11-10	11:26:14	1:E,7	12.366
83	20211109 oxycodone-B3-11			1.01	128862	10914.6		3.214		5243	2021-11-10	11:28:47	1:E,8	11.806
84	20211109 oxycodone-B3-12			1.01	127154	10494.1		3.299		4474	2021-11-10	11:31:21	1:F,1	12.117
85	20211109 oxycodone-B4-1			1.02	25462	10493.3		0.658		1006	2021-11-10	11:33:54	1:F,2	2.426
86	20211109 oxycodone-B4-2			1.02	27253	10501		0.704		1124	2021-11-10	11:36:28	1:F,3	2.595
87	20211109 oxycodone-B4-3			1.02	27030	10410.5		0.705		1164	2021-11-10	11:39:01	1:F,4	2.596
88	20211109 oxycodone-B4-4			1.02	44687	10392.3		1.169		2353	2021-11-10	11:41:35	1:F,5	4.3
89	20211109 oxycodone-B4-5			1.02	47426	11135.8		1.158		1718	2021-11-10	11:44:09	1:F,6	4.259
90	20211109 oxycodone-B4-6			1.02	44685	10493.2		1.157		2189	2021-11-10	11:46:42	1:F,7	4.258
91	20211109 oxycodone-B4-7			1.01	71174	10172.5		1.904		2416	2021-11-10	11:49:16	2:A,1	6.997
92	20211109 oxycodone-B4-8			1.02	69274	10330.9		1.824		2803	2021-11-10	11:51:49	2:A,2	6.706
93	20211109 oxycodone-B4-9			1.01	70523	8554.22		2.244		2601	2021-11-10	11:54:24	2:A,3	8.244
94	20211109 oxycodone-B4-10			1.01	103973	10786.6		2.624		4425	2021-11-10	11:56:57	2:A,4	9.639
95	20211109 oxycodone-B4-11			1.01	97729	10339		2.573		3066	2021-11-10	11:59:31	2:A,5	9.453
96	20211109 oxycodone-B4-12			1	99824	10710.4		2.537		5127	2021-11-10	12:02:05	2:A,6	9.32
97	20211109 oxycodone-C1-1			1.03	61183	9757.28		1.706		954	2021-11-10	16:55:16	2:A,1	6.271
98	20211109 oxycodone-C1-2			1.02	56830	7858.23		1.968		3166	2021-11-10	16:57:49	2:A,2	7.232
99	20211109 oxycodone-C1-3			1.02	59590	8988.18		1.804		3918	2021-11-10	17:00:22	2:A,3	6.63
100	20211109 oxycodone-C1-4			1.01	87461	8913.69		2.671		4099	2021-11-10	17:02:56	2:A,4	9.812
101	20211109 oxycodone-C1-5			1	87870	8476.96		2.822		2786	2021-11-10	17:05:29	2:A,5	10.366
102	20211109 oxycodone-C1-6			1	88361	8497.56		2.831		3066	2021-11-10	17:08:03	2:A,6	10.398
103	20211109 oxycodone-C1-7			1	123934	8693.79		3.882		6127	2021-11-10	17:10:36	2:A,7	14.255
104	20211109 oxycodone-C1-8			1	126402	9139.46		3.766		4299	2021-11-10	17:13:10	2:A,8	13.83
105	20211109 oxycodone-C1-9			1.01	139883	9600.24		3.968		10064	2021-11-10	17:15:43	2:B,1	14.571
106	20211109 oxycodone-C1-10			1	158429	9439.96		4.57		3397	2021-11-10	17:18:17	2:B,2	16.783
107	20211109 oxycodone-C1-11			1	152529	9139.15		4.545		4230	2021-11-10	17:20:50	2:B,3	16.69
108	20211109 oxycodone-C1-12			1	153304	9035.53		4.621		3824	2021-11-10	17:23:24	2:B,4	16.967
109	20211109 oxycodone-C2-1			1.01	48564	8921.26		1.48		1644	2021-11-10	17:25:57	2:B,5	5.444
110	20211109 oxycodone-C2-2			1.01	49295	9792.44		1.369		2155	2021-11-10	17:28:31	2:B,6	5.034
111	20211109 oxycodone-C2-3			1.01	51189	9937.55		1.401		2515	2021-11-10	17:31:04	2:B,7	5.151
112	20211109 oxycodone-C2-4			1.01	81185	9797.07		2.255		3117	2021-11-10	17:33:38	2:B,8	8.287
113	20211109 oxycodone-C2-5			1.01	68298	8961.94		2.074		2460	2021-11-10	17:36:11	2:C,1	7.621
114	20211109 oxycodone-C2-6			1.01	81615	10217.4		2.174		4243	2021-11-10	17:38:45	2:C,2	7.988
115	20211109 oxycodone-C2-7			1	122488	10334.6		3.227		6470	2021-11-10	17:41:18	2:C,3	11.852
116	20211109 oxycodone-C2-8			1.01	110174	9298.09		3.226		2832	2021-11-10	17:43:52	2:C,4	11.849
117	20211109 oxycodone-C2-9			1.01	104827	9286.57		3.073		5434	2021-11-10	17:46:26	2:C,5	11.288
118	20211109 oxycodone-C2-10			1	147152	9742.18		4.113		4640	2021-11-10	17:48:59	2:C,6	15.105
119	20211109 oxycodone-C2-11			1	133155	8755		4.142		3260	2021-11-10	17:51:33	2:C,7	15.209
120	20211109 oxycodone-C2-12			1	132756	9127.73		3.96		4675	2021-11-10	17:54:06	2:C,8	14.544
121	20211109 oxycodone-C3-1			1.01	42914	9933.77		1.174		2440	2021-11-10	17:56:40	2:D,1	4.32
122	20211109 oxycodone-C3-2			1	42855	10550.4		1.104		1867	2021-11-10	17:59:15	2:D,2	4.062
123	20211109 oxycodone-C3-3			1.01	40032	9721.98		1.119		2130	2021-11-10	18:01:49	2:D,3	4.118
124	20211109 oxycodone-C3-4			1	59480	9310.08		1.738		2415	2021-11-10	18:04:22	2:D,4	6.389
125	20211109 oxycodone-C3-5			1	62152	8783.74		1.925		3324	2021-11-10	18:06:55	2:D,5	7.076
126	20211109 oxycodone-C3-6			1.01	61612	9429.3		1.778		2825	2021-11-10	18:09:29	2:D,6	6.534
127	20211109 oxycodone-C3-7			1	93782	8894.81		2.87		3992	2021-11-10	18:12:04	2:D,7	10.543
128	20211109 oxycodone-C3-8			1	100144	9572.79		2.848		4281	2021-11-10	18:14:37	2:D,8	10.461
129	20211109 oxycodone-C3-9			1	95517	8752.18		2.971		4811	2021-11-10	18:17:11	2:E,1	10.914
130	20211109 oxycodone-C3-10			1	122466	9344.62		3.568		7717	2021-11-10	18:19:46	2:E,2	13.105
131	20211109 oxycodone-C3-11			1	117107	9366.36		3.404		2833	2021-11-10	18:22:19	2:E,3	12.503
132	20211109 oxycodone-C3-12			1.01	137565	10226.4		3.663		5523	2021-11-10	18:24:53	2:E,4	13.452
133	20211109 oxycodone-C4-1			1.01	27084	8210.36		0.896		1211	2021-11-10	18:27:26	2:E,5	3.299
134	20211109 oxycodone-C4-2			1.01	26738	8486.77		0.855		988	2021-11-10	18:30:00	2:E,6	3.15
135	20211109 oxycodone-C4-3			1.01	25763	9066.69		0.771		1744	2021-11-10	18:32:33	2:E,7	2.841
136	20211109 oxycodone-C4-4			1	43890	8958.44		1.332		3083	2021-11-10	18:35:08	2:E,8	4.899
137	20211109 oxycodone-C4-5			1.01	44848	8833.81		1.38		2081	2021-11-10	18:37:41	2:F,1	5.077
138	20211109 oxycodone-C4-6			1	40538	8756.2		1.259		1910	2021-11-10	18:40:15	2:F,2	4.63
139	20211109 oxycodone-C4-7			1.01	64408	9174.41		1.91		1965	2021-11-10	18:42:49	2:F,3	7.02
140	20211109 oxycodone-C4-8			1	62382	8610.62		1.971		2815	2021-11-10	18:45:23	2:F,4	7.245
141	20211109 oxycodone-C4-9			1	65666	8531.22		2.095		2792	2021-11-10	18:47:57	2:F,5	7.697
142	20211109 oxycodone-C4-10			1	87567	8742.1		2.727		3050	2021-11-10	18:50:31	2:F,6	10.017
143	20211109 oxycodone-C4-11			1	92838	8674.06		2.914		4125	2021-11-10	18:53:04	2:F,7	10.703
144	20211109 oxycodone-C4-12			1	88995	8713.76		2.78		2816	2021-11-10	18:55:38	2:F,8	10.213
145	20211109 oxycodone-Y1			1.01	692	15996.4		0.009		39	2021-11-10	18:58:15	1:A,1	0.043
146	20211109 oxycodone-Y2			1.01	690	13280.3		0.011		53	2021-11-10	19:00:47	1:A,2	0.052
147	20211109 oxycodone-Y3			1.02	735	16710.7		0.009		75	2021-11-10	19:03:20	1:A,3	0.044
148	20211109 oxycodone-Y4			1.01	2557	13335.2		0.049		210	2021-11-10	19:05:55	1:A,4	0.192
149	20211109 oxycodone-Y5			1.01	3121	12948.6		0.063		280	2021-11-10	19:08:29	1:A,5	0.241
150	20211109 oxycodone-Y6			1.01	3126	13267.3		0.061		302	2021-11-10	19:11:02	1:A,6	0.236
151	20211109 oxycodone-Y7			1.01	7254	14425.4		0.134		880	2021-11-10	19:13:36	1:A,7	0.503
152	20211109 oxycodone-Y8			1.01	6867	13924.5		0.131		698	2021-11-10	19:16:10	1:A,8	0.493
153	20211109 oxycodone-Y9			1.01	6617	13266.2		0.133		813	2021-11-10	19:18:43	1:B,1	0.499
154	20211109 oxycodone-Y10			1.01	26743	13159.6		0.551		1862	2021-11-10	19:21:17	1:B,2	2.032
155	20211109 oxycodone-Y11			1	26010	12498.2		0.564		1632	2021-11-10	19:23:50	1:B,3	2.081
156	20211109 oxycodone-Y12			1	27198	13407.4		0.55		1302	2021-11-10	19:26:24	1:B,4	2.029
157	20211109 oxycodone-Y13			1.01	36444	13108.9		0.755		2998	2021-11-10	19:28:57	1:B,5	2.78
158	20211109 oxycodone-Y14			1.01	30012	10286.8		0.792		2206	2021-11-10	19:31:31	1:B,6	2.918
159	20211109 oxycodone-Y15			1	33535	11921.6		0.764		2285	2021-11-10	19:34:04	1:B,7	2.813
160	20211109 oxycodone-Y16			1	103889	12672.2		2.231		4274	2021-11-10	19:36:38	1:B,8	8.198
161	20211109 oxycodone-Y17			1	109037	12829.4		2.313		4645	2021-11-10	19:39:11	1:C,1	8.499
162	20211109 oxycodone-Y18			1	118424	14576.7		2.211		3974	2021-11-10	19:41:45	1:C,2	8.124
Compound 4: noroxycodone-1 (1)
	Name	Sample Text	Type	RT	Area	IS Area	Std. Conc	Conc.	%Dev	S/N	Acq.Date	Acq.Time	Vial	Response
1	20211109 oxycodone-A1-1			1.02	76697	10025.4		2.025		2527	2021-11-10	07:58:53	2:A,6	7.65
2	20211109 oxycodone-A1-2			1.03	70999	9636.14		1.95		2442	2021-11-10	08:01:26	2:A,7	7.368
3	20211109 oxycodone-A1-3			1.03	76472	10333.4		1.959		2524	2021-11-10	08:04:00	2:A,8	7.4
4	20211109 oxycodone-A1-4			1.02	114595	9919.22		3.06		3656	2021-11-10	08:06:33	2:B,1	11.553
5	20211109 oxycodone-A1-5			1.03	116248	10028.5		3.07		3123	2021-11-10	08:09:07	2:B,2	11.592
6	20211109 oxycodone-A1-6			1.02	110214	10120.7		2.884		4379	2021-11-10	08:11:40	2:B,3	10.89
7	20211109 oxycodone-A1-7			1.02	184453	12018.9		4.066		3713	2021-11-10	08:14:14	2:B,4	15.347
8	20211109 oxycodone-A1-8			1.02	159264	10462.9		4.032		2906	2021-11-10	08:16:47	2:B,5	15.222
9	20211109 oxycodone-A1-9			1.02	173627	11061.5		4.158		4083	2021-11-10	08:19:21	2:B,6	15.697
10	20211109 oxycodone-A1-10			1.02	218387	10785		5.365		5928	2021-11-10	08:21:54	2:B,7	20.249
11	20211109 oxycodone-A1-11			1.02	205738	10110.1		5.392		4979	2021-11-10	08:24:28	2:B,8	20.35
12	20211109 oxycodone-A1-12			1.02	206331	10006.7		5.463		4596	2021-11-10	08:27:01	2:C,1	20.619
13	20211109 oxycodone-A2-1			1.02	45732	10366.6		1.167		1501	2021-11-10	08:29:35	2:C,2	4.411
14	20211109 oxycodone-A2-2			1.03	47466	10609.3		1.183		1404	2021-11-10	08:32:09	2:C,3	4.474
15	20211109 oxycodone-A2-3			1.02	47060	11160.7		1.115		1407	2021-11-10	08:34:42	2:C,4	4.217
16	20211109 oxycodone-A2-4			1.03	79222	11644.7		1.801		2396	2021-11-10	08:37:16	2:C,5	6.803
17	20211109 oxycodone-A2-5			1.03	72561	12272.4		1.564		2045	2021-11-10	08:39:49	2:C,6	5.913
18	20211109 oxycodone-A2-6			1.02	76346	10772.2		1.876		2054	2021-11-10	08:42:25	2:C,7	7.087
19	20211109 oxycodone-A2-7			1.02	118119	11631.7		2.689		4282	2021-11-10	08:44:58	2:C,8	10.155
20	20211109 oxycodone-A2-8			1.02	115411	10956.6		2.79		1701	2021-11-10	08:47:32	2:D,1	10.533
21	20211109 oxycodone-A2-9			1.02	109522	10961.9		2.646		2993	2021-11-10	08:50:05	2:D,2	9.991
22	20211109 oxycodone-A2-10			1.02	148532	11099.1		3.545		3990	2021-11-10	08:52:39	2:D,3	13.382
23	20211109 oxycodone-A2-11			1.02	159237	11300.4		3.733		3561	2021-11-10	08:55:12	2:D,4	14.091
24	20211109 oxycodone-A2-12			1.02	154468	10761.7		3.802		4503	2021-11-10	08:57:46	2:D,5	14.353
25	20211109 oxycodone-A3-1			1.03	34261	11358.7		0.797		1437	2021-11-10	09:00:19	2:D,6	3.016
26	20211109 oxycodone-A3-2			1.03	37019	11764.9		0.831		1692	2021-11-10	09:02:53	2:D,7	3.147
27	20211109 oxycodone-A3-3			1.02	33396	11457.7		0.77		1265	2021-11-10	09:05:27	2:D,8	2.915
28	20211109 oxycodone-A3-4			1.02	57194	11309.5		1.338		2163	2021-11-10	09:08:00	2:E,1	5.057
29	20211109 oxycodone-A3-5			1.02	56506	11367.8		1.315		2070	2021-11-10	09:10:33	2:E,2	4.971
30	20211109 oxycodone-A3-6			1.02	53354	11191.4		1.261		2287	2021-11-10	09:13:07	2:E,3	4.767
31	20211109 oxycodone-A3-7			1.02	87109	11064.5		2.084		1564	2021-11-10	09:15:41	2:E,4	7.873
32	20211109 oxycodone-A3-8			1.02	97877	12454.8		2.08		3663	2021-11-10	09:18:14	2:E,5	7.859
33	20211109 oxycodone-A3-9			1.02	90068	10346.6		2.305		2424	2021-11-10	09:20:48	2:E,6	8.705
34	20211109 oxycodone-A3-10			1.02	135549	11567.4		3.104		2942	2021-11-10	09:23:21	2:E,7	11.718
35	20211109 oxycodone-A3-11			1.02	127590	10476.3		3.226		3966	2021-11-10	09:25:55	2:E,8	12.179
36	20211109 oxycodone-A3-12			1.01	129794	10384.1		3.311		5828	2021-11-10	09:28:30	2:F,1	12.499
37	20211109 oxycodone-A4-1			1.02	23568	10133.7		0.614		1078	2021-11-10	09:31:03	2:F,2	2.326
38	20211109 oxycodone-A4-2			1.02	24461	11117.8		0.58		1062	2021-11-10	09:33:37	2:F,3	2.2
39	20211109 oxycodone-A4-3			1.02	24557	10920.9		0.593		1068	2021-11-10	09:36:10	2:F,4	2.249
40	20211109 oxycodone-A4-4			1.02	47664	11042.3		1.141		2089	2021-11-10	09:38:44	2:F,5	4.317
41	20211109 oxycodone-A4-5			1.02	42843	10527.9		1.076		1957	2021-11-10	09:41:17	2:F,6	4.069
42	20211109 oxycodone-A4-6			1.02	32839	9976.97		0.87		1219	2021-11-10	09:43:51	2:F,7	3.292
43	20211109 oxycodone-A4-7			1.02	68935	10552.1		1.729		2144	2021-11-10	09:46:24	2:F,8	6.533
44	20211109 oxycodone-A4-8			1.02	70417	10758.3		1.732		2538	2021-11-10	09:48:58	1:A,1	6.545
45	20211109 oxycodone-A4-9			1.02	67243	10541.8		1.688		3707	2021-11-10	09:51:32	1:A,2	6.379
46	20211109 oxycodone-A4-10			1.02	103688	10402.7		2.639		4604	2021-11-10	09:54:05	1:A,3	9.967
47	20211109 oxycodone-A4-11			1.02	102520	10876.9		2.496		2774	2021-11-10	09:56:39	1:A,4	9.425
48	20211109 oxycodone-A4-12			1.02	105627	10807.5		2.588		3694	2021-11-10	09:59:12	1:A,5	9.773
49	20211109 oxycodone-B1-1			1.02	64702	12587.7		1.36		2472	2021-11-10	10:01:46	1:A,6	5.14
50	20211109 oxycodone-B1-2			1.02	55418	11378.2		1.288		1756	2021-11-10	10:04:19	1:A,7	4.871
51	20211109 oxycodone-B1-3			1.02	53851	10762.8		1.323		2164	2021-11-10	10:06:53	1:A,8	5.003
52	20211109 oxycodone-B1-4			1.02	87296	10386.2		2.225		2848	2021-11-10	10:09:26	1:B,1	8.405
53	20211109 oxycodone-B1-5			1.02	90427	10284.3		2.328		3780	2021-11-10	10:12:00	1:B,2	8.793
54	20211109 oxycodone-B1-6			1.02	89523	11104.9		2.134		3442	2021-11-10	10:14:34	1:B,3	8.062
55	20211109 oxycodone-B1-7			1.02	129408	10718.2		3.198		3654	2021-11-10	10:17:07	1:B,4	12.074
56	20211109 oxycodone-B1-8			1.02	126195	10821.4		3.089		4886	2021-11-10	10:19:40	1:B,5	11.662
57	20211109 oxycodone-B1-9			1.02	127869	10718		3.16		4505	2021-11-10	10:22:14	1:B,6	11.93
58	20211109 oxycodone-B1-10			1.02	158530	10583.2		3.968		4598	2021-11-10	10:24:48	1:B,7	14.979
59	20211109 oxycodone-B1-11			1.02	172495	11283.7		4.05		4611	2021-11-10	10:27:21	1:B,8	15.287
60	20211109 oxycodone-B1-12			1.01	165662	10161.4		4.319		3525	2021-11-10	10:29:54	1:C,1	16.303
61	20211109 oxycodone-B2-1			1.02	44314	10881.3		1.077		1570	2021-11-10	10:32:28	1:C,2	4.072
62	20211109 oxycodone-B2-2			1.02	42126	10880.8		1.023		1193	2021-11-10	10:35:03	1:C,3	3.872
63	20211109 oxycodone-B2-3			1.02	40487	11172		0.958		2065	2021-11-10	10:37:37	1:C,4	3.624
64	20211109 oxycodone-B2-4			1.02	71495	10748.5		1.76		1697	2021-11-10	10:40:10	1:C,5	6.652
65	20211109 oxycodone-B2-5			1.02	85095	12259.4		1.837		4921	2021-11-10	10:42:44	1:C,6	6.941
66	20211109 oxycodone-B2-6			1.02	74021	10973.7		1.785		3434	2021-11-10	10:45:17	1:C,7	6.745
67	20211109 oxycodone-B2-7			1.02	111943	11399		2.6		3202	2021-11-10	10:47:51	1:C,8	9.82
68	20211109 oxycodone-B2-8			1.02	108133	11390.5		2.514		3717	2021-11-10	10:50:25	1:D,1	9.493
69	20211109 oxycodone-B2-9			1.02	123407	12647.2		2.584		2742	2021-11-10	10:52:58	1:D,2	9.758
70	20211109 oxycodone-B2-10			1.01	158697	11517		3.65		3047	2021-11-10	10:55:31	1:D,3	13.779
71	20211109 oxycodone-B2-11			1.01	146390	10437		3.715		3672	2021-11-10	10:58:05	1:D,4	14.026
72	20211109 oxycodone-B2-12			1.01	140172	10032		3.701		5601	2021-11-10	11:00:39	1:D,5	13.972
73	20211109 oxycodone-B3-1			1.02	37938	10935.5		0.917		1563	2021-11-10	11:03:12	1:D,6	3.469
74	20211109 oxycodone-B3-2			1.02	34809	10521.2		0.874		1406	2021-11-10	11:05:46	1:D,7	3.309
75	20211109 oxycodone-B3-3			1.02	36101	10533.8		0.906		1933	2021-11-10	11:08:19	1:D,8	3.427
76	20211109 oxycodone-B3-4			1.01	59250	10563.2		1.484		2268	2021-11-10	11:10:52	1:E,1	5.609
77	20211109 oxycodone-B3-5			1.01	64716	10907.5		1.57		2907	2021-11-10	11:13:26	1:E,2	5.933
78	20211109 oxycodone-B3-6			1.01	62572	10145.7		1.632		2263	2021-11-10	11:16:00	1:E,3	6.167
79	20211109 oxycodone-B3-7			1.02	102878	11688.2		2.33		3531	2021-11-10	11:18:33	1:E,4	8.802
80	20211109 oxycodone-B3-8			1.01	83525	10191		2.17		1430	2021-11-10	11:21:07	1:E,5	8.196
81	20211109 oxycodone-B3-9			1.02	90839	10090.6		2.384		2933	2021-11-10	11:23:40	1:E,6	9.002
82	20211109 oxycodone-B3-10			1.01	129010	10070.4		3.393		3235	2021-11-10	11:26:14	1:E,7	12.811
83	20211109 oxycodone-B3-11			1.01	129871	10914.6		3.151		3851	2021-11-10	11:28:47	1:E,8	11.899
84	20211109 oxycodone-B3-12			1.01	129691	10494.1		3.273		3002	2021-11-10	11:31:21	1:F,1	12.359
85	20211109 oxycodone-B4-1			1.02	26014	10493.3		0.654		1060	2021-11-10	11:33:54	1:F,2	2.479
86	20211109 oxycodone-B4-2			1.02	25979	10501		0.653		814	2021-11-10	11:36:28	1:F,3	2.474
87	20211109 oxycodone-B4-3			1.02	26506	10410.5		0.672		971	2021-11-10	11:39:01	1:F,4	2.546
88	20211109 oxycodone-B4-4			1.02	45382	10392.3		1.155		1554	2021-11-10	11:41:35	1:F,5	4.367
89	20211109 oxycodone-B4-5			1.02	48485	11135.8		1.151		2950	2021-11-10	11:44:09	1:F,6	4.354
90	20211109 oxycodone-B4-6			1.02	44791	10493.2		1.129		2153	2021-11-10	11:46:42	1:F,7	4.269
91	20211109 oxycodone-B4-7			1.01	70896	10172.5		1.845		2458	2021-11-10	11:49:16	2:A,1	6.969
92	20211109 oxycodone-B4-8			1.02	70719	10330.9		1.812		3209	2021-11-10	11:51:49	2:A,2	6.845
93	20211109 oxycodone-B4-9			1.01	71049	8554.22		2.199		2742	2021-11-10	11:54:24	2:A,3	8.306
94	20211109 oxycodone-B4-10			1.01	104699	10786.6		2.57		3701	2021-11-10	11:56:57	2:A,4	9.706
95	20211109 oxycodone-B4-11			1.01	99627	10339		2.552		2082	2021-11-10	11:59:31	2:A,5	9.636
96	20211109 oxycodone-B4-12			1	103563	10710.4		2.56		2876	2021-11-10	12:02:05	2:A,6	9.669
97	20211109 oxycodone-C1-1			1.04	60712	9757.28		1.647		1993	2021-11-10	16:55:16	2:A,1	6.222
98	20211109 oxycodone-C1-2			1.02	53300	7858.23		1.795		2435	2021-11-10	16:57:49	2:A,2	6.783
99	20211109 oxycodone-C1-3			1.02	60233	8988.18		1.774		1815	2021-11-10	17:00:22	2:A,3	6.701
100	20211109 oxycodone-C1-4			1.01	87917	8913.69		2.612		4905	2021-11-10	17:02:56	2:A,4	9.863
101	20211109 oxycodone-C1-5			1	88828	8476.96		2.775		2467	2021-11-10	17:05:29	2:A,5	10.479
102	20211109 oxycodone-C1-6			1	89233	8497.56		2.781		2788	2021-11-10	17:08:03	2:A,6	10.501
103	20211109 oxycodone-C1-7			1	125353	8693.79		3.82		8206	2021-11-10	17:10:36	2:A,7	14.419
104	20211109 oxycodone-C1-8			1.01	126596	9139.46		3.669		3167	2021-11-10	17:13:10	2:A,8	13.852
105	20211109 oxycodone-C1-9			1.01	142707	9600.24		3.938		6068	2021-11-10	17:15:43	2:B,1	14.865
106	20211109 oxycodone-C1-10			1	163352	9439.96		4.585		8109	2021-11-10	17:18:17	2:B,2	17.304
107	20211109 oxycodone-C1-11			1	158653	9139.15		4.599		3304	2021-11-10	17:20:50	2:B,3	17.36
108	20211109 oxycodone-C1-12			1.01	156342	9035.53		4.584		5700	2021-11-10	17:23:24	2:B,4	17.303
109	20211109 oxycodone-C2-1			1.01	48526	8921.26		1.439		2438	2021-11-10	17:25:57	2:B,5	5.439
110	20211109 oxycodone-C2-2			1.01	50472	9792.44		1.363		1831	2021-11-10	17:28:31	2:B,6	5.154
111	20211109 oxycodone-C2-3			1.01	49476	9937.55		1.317		1973	2021-11-10	17:31:04	2:B,7	4.979
112	20211109 oxycodone-C2-4			1.01	82343	9797.07		2.225		2869	2021-11-10	17:33:38	2:B,8	8.405
113	20211109 oxycodone-C2-5			1.01	69004	8961.94		2.038		2949	2021-11-10	17:36:11	2:C,1	7.7
114	20211109 oxycodone-C2-6			1.01	81712	10217.4		2.117		2780	2021-11-10	17:38:45	2:C,2	7.997
115	20211109 oxycodone-C2-7			1.01	124230	10334.6		3.184		4823	2021-11-10	17:41:18	2:C,3	12.021
116	20211109 oxycodone-C2-8			1.01	111981	9298.09		3.19		5993	2021-11-10	17:43:52	2:C,4	12.043
117	20211109 oxycodone-C2-9			1.01	105699	9286.57		3.014		4730	2021-11-10	17:46:26	2:C,5	11.382
118	20211109 oxycodone-C2-10			1	148537	9742.18		4.039		4612	2021-11-10	17:48:59	2:C,6	15.247
119	20211109 oxycodone-C2-11			1	135234	8755		4.092		4950	2021-11-10	17:51:33	2:C,7	15.447
120	20211109 oxycodone-C2-12			1	131051	9127.73		3.803		4346	2021-11-10	17:54:06	2:C,8	14.357
121	20211109 oxycodone-C3-1			1.01	40734	9933.77		1.084		1689	2021-11-10	17:56:40	2:D,1	4.101
122	20211109 oxycodone-C3-2			1	42743	10550.4		1.071		1936	2021-11-10	17:59:15	2:D,2	4.051
123	20211109 oxycodone-C3-3			1.01	39106	9721.98		1.063		1874	2021-11-10	18:01:49	2:D,3	4.022
124	20211109 oxycodone-C3-4			1	60270	9310.08		1.713		3561	2021-11-10	18:04:22	2:D,4	6.474
125	20211109 oxycodone-C3-5			1.01	62400	8783.74		1.88		3574	2021-11-10	18:06:55	2:D,5	7.104
126	20211109 oxycodone-C3-6			1.01	60826	9429.3		1.707		2474	2021-11-10	18:09:29	2:D,6	6.451
127	20211109 oxycodone-C3-7			1.01	95216	8894.81		2.835		2470	2021-11-10	18:12:04	2:D,7	10.705
128	20211109 oxycodone-C3-8			1	102322	9572.79		2.831		2448	2021-11-10	18:14:37	2:D,8	10.689
129	20211109 oxycodone-C3-9			1	95060	8752.18		2.876		3184	2021-11-10	18:17:11	2:E,1	10.861
130	20211109 oxycodone-C3-10			1	125034	9344.62		3.544		4150	2021-11-10	18:19:46	2:E,2	13.38
131	20211109 oxycodone-C3-11			1	120207	9366.36		3.399		4996	2021-11-10	18:22:19	2:E,3	12.834
132	20211109 oxycodone-C3-12			1.01	138009	10226.4		3.575		4492	2021-11-10	18:24:53	2:E,4	13.495
133	20211109 oxycodone-C4-1			1.01	26621	8210.36		0.857		1357	2021-11-10	18:27:26	2:E,5	3.242
134	20211109 oxycodone-C4-2			1.01	26276	8486.77		0.818		1202	2021-11-10	18:30:00	2:E,6	3.096
135	20211109 oxycodone-C4-3			1.01	24581	9066.69		0.716		1022	2021-11-10	18:32:33	2:E,7	2.711
136	20211109 oxycodone-C4-4			1	42058	8958.44		1.242		1458	2021-11-10	18:35:08	2:E,8	4.695
137	20211109 oxycodone-C4-5			1.01	44645	8833.81		1.337		1763	2021-11-10	18:37:41	2:F,1	5.054
138	20211109 oxycodone-C4-6			1	39524	8756.2		1.194		2155	2021-11-10	18:40:15	2:F,2	4.514
139	20211109 oxycodone-C4-7			1.01	63346	9174.41		1.827		2302	2021-11-10	18:42:49	2:F,3	6.905
140	20211109 oxycodone-C4-8			1	63756	8610.62		1.96		2034	2021-11-10	18:45:23	2:F,4	7.404
141	20211109 oxycodone-C4-9			1	64885	8531.22		2.013		1992	2021-11-10	18:47:57	2:F,5	7.606
142	20211109 oxycodone-C4-10			1	89331	8742.1		2.706		4821	2021-11-10	18:50:31	2:F,6	10.218
143	20211109 oxycodone-C4-11			1	91376	8674.06		2.79		4435	2021-11-10	18:53:04	2:F,7	10.534
144	20211109 oxycodone-C4-12			1	90413	8713.76		2.748		1903	2021-11-10	18:55:38	2:F,8	10.376
145	20211109 oxycodone-Y1			1.01	618	15996.4		0.007		26	2021-11-10	18:58:15	1:A,1	0.039
146	20211109 oxycodone-Y2			1	676	13280.3		0.01		36	2021-11-10	19:00:47	1:A,2	0.051
147	20211109 oxycodone-Y3			1.01	791	16710.7		0.01		50	2021-11-10	19:03:20	1:A,3	0.047
148	20211109 oxycodone-Y4			1.02	2428	13335.2		0.045		125	2021-11-10	19:05:55	1:A,4	0.182
149	20211109 oxycodone-Y5			1.01	2830	12948.6		0.055		180	2021-11-10	19:08:29	1:A,5	0.219
150	20211109 oxycodone-Y6			1.01	2690	13267.3		0.051		194	2021-11-10	19:11:02	1:A,6	0.203
151	20211109 oxycodone-Y7			1.01	6809	14425.4		0.122		341	2021-11-10	19:13:36	1:A,7	0.472
152	20211109 oxycodone-Y8			1.01	6419	13924.5		0.119		540	2021-11-10	19:16:10	1:A,8	0.461
153	20211109 oxycodone-Y9			1.01	6375	13266.2		0.124		358	2021-11-10	19:18:43	1:B,1	0.481
154	20211109 oxycodone-Y10			1.01	26263	13159.6		0.526		1629	2021-11-10	19:21:17	1:B,2	1.996
155	20211109 oxycodone-Y11			1.01	25730	12498.2		0.543		2046	2021-11-10	19:23:50	1:B,3	2.059
156	20211109 oxycodone-Y12			1.01	26669	13407.4		0.524		1779	2021-11-10	19:26:24	1:B,4	1.989
157	20211109 oxycodone-Y13			1.01	34510	13108.9		0.695		1036	2021-11-10	19:28:57	1:B,5	2.633
158	20211109 oxycodone-Y14			1.01	28858	10286.8		0.741		1912	2021-11-10	19:31:31	1:B,6	2.805
159	20211109 oxycodone-Y15			1	33190	11921.6		0.735		2101	2021-11-10	19:34:04	1:B,7	2.784
160	20211109 oxycodone-Y16			1	101862	12672.2		2.128		2473	2021-11-10	19:36:38	1:B,8	8.038
161	20211109 oxycodone-Y17			1	107273	12829.4		2.214		4416	2021-11-10	19:39:11	1:C,1	8.362
162	20211109 oxycodone-Y18			1	118888	14576.7		2.159		3788	2021-11-10	19:41:45	1:C,2	8.156

## Sheet: Icotinib
Icotinib		0			V(pmol/min/mg)				Slope	54.88 ± 1.834	101.8 ± 6.514	162.7 ± 6.635	228.4 ± 7.033
	25	2.041	1.926	1.919	0.340763	0.321563	0.320394		Y-intercept when X=0.0	0.8776 ± 0.04227	1.196 ± 0.1501	1.192 ± 0.1529	1.267 ± 0.1621
	50	3.018	2.999	2.899	0.503882	0.50071	0.484014		X-intercept when Y=0.0	-1.039
	100	4.044	4.12	4.201	0.675182	0.68787	0.701394		ki	1.039
	200	5.419	5.451	5.371	0.90475	0.910093	0.896736		X-intercept when Y=0.0	-9.074
									(αKI)	9.074
									α	8.7334
		0.75			V(pmol/min/mg)
	25	1.184	1.155	1.129	0.197679	0.192837	0.188497
	50	1.832	1.598	1.798	0.305869	0.2668	0.300192
	100	2.755	2.787	2.617	0.459972	0.465314	0.436931
	200	3.653	3.783	3.812	0.609901	0.631605	0.636447
		1.5			V(pmol/min/mg)
	25	0.764	0.825	0.767	0.127557	0.137741	0.128057
	50	1.297	1.274	1.284	0.216546	0.212706	0.214375
	100	2.106	2.074	2.24	0.351615	0.346273	0.373988
	200	2.977	3.224	3.238	0.497036	0.538275	0.540613
		3			V(pmol/min/mg)
	25	0.613	0.551	0.583	0.102346	0.0919943	0.097337
	50	1.08	1.036	0.848	0.180316	0.172969	0.141581
	100	1.689	1.716	1.701	0.281993	0.286501	0.283997
	200	2.651	2.548	2.587	0.442608	0.425411	0.431923

## Sheet:  Anlotinib
49	20211109 oxycodone-B1-1			1.02	141809	12587.7		1.318		0			V(pmol/min/mg)				Slope	91.08 ± 2.442	125.3 ± 5.117	137.5 ± 2.073	199.0 ± 5.520
50	20211109 oxycodone-B1-2			1.02	122550	11378.2		1.26	25	1.318	1.26	1.294	0.220052	0.210368	0.216045		Y-intercept when X=0.0	0.9686 ± 0.05629	0.9810 ± 0.1179	1.159 ± 0.04778	1.248 ± 0.1272
51	20211109 oxycodone-B1-3			1.02	119081	10762.8		1.294	50	2.143	2.36	2.122	0.357793	0.394023	0.354287		X-intercept when Y=0.0	-0.1768
52	20211109 oxycodone-B1-4			1.02	189268	10386.2		2.143	100	3.246	3.136	3.14	0.541948	0.523583	0.524251		ki	0.1768
53	20211109 oxycodone-B1-5			1.02	206217	10284.3		2.36	200	4.076	4.063	4.15	0.680524	0.678354	0.692879		X-intercept when Y=0.0	-0.627
54	20211109 oxycodone-B1-6			1.02	200421	11104.9		2.122									(αKI)	0.627
55	20211109 oxycodone-B1-7			1.02	295079	10718.2		3.246									α	3.54638
56	20211109 oxycodone-B1-8			1.02	287894	10821.4		3.136
57	20211109 oxycodone-B1-9			1.02	285505	10718		3.14
58	20211109 oxycodone-B1-10			1.02	365507	10583.2		4.076
59	20211109 oxycodone-B1-11			1.02	388429	11283.7		4.063
60	20211109 oxycodone-B1-12			1.01	357254	10161.4		4.15
61	20211109 oxycodone-B2-1			1.02	96219	10881.3		1.031
62	20211109 oxycodone-B2-2			1.02	93126	10880.8		0.998		0.05			V(pmol/min/mg)
63	20211109 oxycodone-B2-3			1.02	90433	11172		0.942	25	1.031	0.998	0.942	0.172135	0.166625	0.157275
64	20211109 oxycodone-B2-4			1.02	161516	10748.5		1.764	50	1.764	1.883	1.749	0.294515	0.314384	0.292011
65	20211109 oxycodone-B2-5			1.02	196545	12259.4		1.883	100	2.546	2.551	2.608	0.425077	0.425912	0.435429
66	20211109 oxycodone-B2-6			1.01	163467	10973.7		1.749	200	3.628	3.749	3.754	0.605727	0.625929	0.626764
67	20211109 oxycodone-B2-7			1.02	246501	11399		2.546
68	20211109 oxycodone-B2-8			1.02	246836	11390.5		2.551
69	20211109 oxycodone-B2-9			1.02	280113	12647.2		2.608
70	20211109 oxycodone-B2-10			1.01	354237	11517		3.628
71	20211109 oxycodone-B2-11			1.01	331613	10437		3.749
72	20211109 oxycodone-B2-12			1.01	319220	10032		3.754		0.1			V(pmol/min/mg)
73	20211109 oxycodone-B3-1			1.02	84387	10935.5		0.898	25	0.898	0.903	0.891	0.149929	0.150764	0.14876
74	20211109 oxycodone-B3-2			1.02	81677	10521.2		0.903	50	1.528	1.515	1.598	0.255113	0.252943	0.2668
75	20211109 oxycodone-B3-3			1.02	80719	10533.8		0.891	100	2.291	2.244	2.382	0.382503	0.374656	0.397696
76	20211109 oxycodone-B3-4			1.01	137734	10563.2		1.528	200	3.401	3.206	3.289	0.567827	0.53527	0.549128
77	20211109 oxycodone-B3-5			1.01	141019	10907.5		1.515
78	20211109 oxycodone-B3-6			1.01	138270	10145.7		1.598
79	20211109 oxycodone-B3-7			1.01	227625	11688.2		2.291
80	20211109 oxycodone-B3-8			1.01	194442	10191		2.244
81	20211109 oxycodone-B3-9			1.02	204220	10090.6		2.382
82	20211109 oxycodone-B3-10			1.01	290385	10070.4		3.401
83	20211109 oxycodone-B3-11			1.01	296791	10914.6		3.206
84	20211109 oxycodone-B3-12			1.01	292742	10494.1		3.289
85	20211109 oxycodone-B4-1			1.02	57019	10493.3		0.627		0.2			V(pmol/min/mg)
86	20211109 oxycodone-B4-2			1.02	59625	10501		0.656	25	0.627	0.656	0.666	0.104683	0.109525	0.111195
87	20211109 oxycodone-B4-3			1.02	59947	10410.5		0.666	50	1.144	1.132	1.113	0.191001	0.188997	0.185825
88	20211109 oxycodone-B4-4			1.02	101775	10392.3		1.144	100	1.825	1.802	2.225	0.3047	0.30086	0.371483
89	20211109 oxycodone-B4-5			1.02	107972	11135.8		1.132	200	2.581	2.584	2.495	0.430921	0.431422	0.416562
90	20211109 oxycodone-B4-6			1.01	100010	10493.2		1.113
91	20211109 oxycodone-B4-7			1.01	158112	10172.5		1.825
92	20211109 oxycodone-B4-8			1.01	158538	10330.9		1.802
93	20211109 oxycodone-B4-9			1.01	161816	8554.22		2.225
94	20211109 oxycodone-B4-10			1.01	236470	10786.6		2.581
95	20211109 oxycodone-B4-11			1.01	226902	10339		2.584
96	20211109 oxycodone-B4-12			1	227012	10710.4		2.495

## Sheet:  Apatinib
97	20211109 oxycodone-C1-1			1.03	136511	9757.28		1.641										Slope	61.50 ± 1.369	84.63 ± 1.212	115.1 ± 3.994	156.9 ± 4.807
98	20211109 oxycodone-C1-2			1.02	122940	7858.23		1.837										Y-intercept when X=0.0	1.008 ± 0.03155	1.089 ± 0.02793	1.101 ± 0.09205	1.536 ± 0.1108
99	20211109 oxycodone-C1-3			1.02	131904	8988.18		1.722			0			V(pmol/min/mg)				X-intercept when Y=0.0	-0.6477
100	20211109 oxycodone-C1-4			1.01	191328	8913.69		2.527		25	1.641	1.837	1.722	0.273979	0.306703	0.287503		ki	0.6477
101	20211109 oxycodone-C1-5			1	194502	8476.96		2.702		50	2.527	2.702	2.65	0.421905	0.451123	0.442441		X-intercept when Y=0.0	-1.813
102	20211109 oxycodone-C1-6			1	191212	8497.56		2.65		100	3.736	3.596	3.901	0.623758	0.600384	0.651306		(αKI)	1.813
103	20211109 oxycodone-C1-7			1	275281	8693.79		3.736		200	4.584	4.563	4.573	0.765339	0.761833	0.763503		α	2.79914
104	20211109 oxycodone-C1-8			1	278630	9139.46		3.596
105	20211109 oxycodone-C1-9			1.01	317340	9600.24		3.901
106	20211109 oxycodone-C1-10			1	366488	9439.96		4.584
107	20211109 oxycodone-C1-11			1	353145	9139.15		4.563
108	20211109 oxycodone-C1-12			1	349911	9035.53		4.573
109	20211109 oxycodone-C2-1			1.01	107982	8921.26		1.418			0.25			V(pmol/min/mg)
110	20211109 oxycodone-C2-2			1.01	109600	9792.44		1.31		25	1.418	1.31	1.297	0.236748	0.218716	0.216546
111	20211109 oxycodone-C2-3			1	110146	9937.55		1.297		50	2.234	2.024	2.112	0.372986	0.337925	0.352617
112	20211109 oxycodone-C2-4			1	186057	9797.07		2.234		100	3.157	3.11	3.038	0.527089	0.519242	0.507221
113	20211109 oxycodone-C2-5			1.01	154316	8961.94		2.024		200	4.065	4.147	3.83	0.678688	0.692378	0.639452
114	20211109 oxycodone-C2-6			1.01	183501	10217.4		2.112
115	20211109 oxycodone-C2-7			1	276801	10334.6		3.157
116	20211109 oxycodone-C2-8			1	245327	9298.09		3.11
117	20211109 oxycodone-C2-9			1.01	239387	9286.57		3.038
118	20211109 oxycodone-C2-10			1	335511	9742.18		4.065
119	20211109 oxycodone-C2-11			1	307563	8755		4.147
120	20211109 oxycodone-C2-12			1	296264	9127.73		3.83			0.5			V(pmol/min/mg)
121	20211109 oxycodone-C3-1			1	91691	9933.77		1.077		25	1.077	1.054	1.031	0.179815	0.175975	0.172135
122	20211109 oxycodone-C3-2			1	95299	10550.4		1.054		50	1.684	1.833	1.638	0.281159	0.306036	0.273479
123	20211109 oxycodone-C3-3			1	85981	9721.98		1.031		100	2.735	2.766	2.897	0.456632	0.461808	0.48368
124	20211109 oxycodone-C3-4			1	133635	9310.08		1.684		200	3.492	3.385	3.55	0.58302	0.565156	0.592704
125	20211109 oxycodone-C3-5			1	137121	8783.74		1.833
126	20211109 oxycodone-C3-6			1.01	131689	9429.3		1.638
127	20211109 oxycodone-C3-7			1	206507	8894.81		2.735
128	20211109 oxycodone-C3-8			1	224764	9572.79		2.766
129	20211109 oxycodone-C3-9			1	215211	8752.18		2.897			1			V(pmol/min/mg)
130	20211109 oxycodone-C3-10			1	276685	9344.62		3.492		25	0.84	0.798	0.684	0.140245	0.133233	0.1142
131	20211109 oxycodone-C3-11			1	268828	9366.36		3.385		50	1.238	1.303	1.193	0.206695	0.217547	0.199182
132	20211109 oxycodone-C3-12			1	307739	10226.4		3.55		100	1.854	1.91	1.956	0.309542	0.318891	0.326572
133	20211109 oxycodone-C4-1			1.01	59374	8210.36		0.84		200	2.608	2.8	2.7	0.435429	0.467485	0.450789
134	20211109 oxycodone-C4-2			1	58354	8486.77		0.798
135	20211109 oxycodone-C4-3			1.01	53633	9066.69		0.684
136	20211109 oxycodone-C4-4			1	94886	8958.44		1.238
137	20211109 oxycodone-C4-5			1.01	98411	8833.81		1.303
138	20211109 oxycodone-C4-6			1	89388	8756.2		1.193
139	20211109 oxycodone-C4-7			1.01	144794	9174.41		1.854
140	20211109 oxycodone-C4-8			1	139989	8610.62		1.91
141	20211109 oxycodone-C4-9			1	142010	8531.22		1.956
142	20211109 oxycodone-C4-10			1	193649	8742.1		2.608
143	20211109 oxycodone-C4-11			1	206173	8674.06		2.8
144	20211109 oxycodone-C4-12			1	199744	8713.76		2.7
