# Supplementary material for: The effect of icotinib or apatinib on the pharmacokinetic profile of oxycodone in rats and the underlying mechanism
Source: PeerJ. 2023 Dec 8;11:e16601. doi: 10.7717/peerj.16601 (PMC10712305; doi:10.7717/peerj.16601)
Supplement: Supplemental Information 1 [file peerj-11-16601-s001.zip › raw data/20211008-oxy.xlsx]

## Sheet: Sheet1
Quantify Compound Summary Report
Printed Fri Oct 08 18:14:52 2021
Compound 1: MDZL
	Name	Sample Text	Type	RT	Area	IS Area	Std. Conc	Conc.	%Dev	S/N	Acq.Date	Acq.Time	Vial	Response
1	20211002 oxycodone-A1-1			1.24	9185		1	0.741	-25.9	1	2021-10-02	14:24:06	1:A,1	9184.8			0.741	0.714
2	20211002 oxycodone-A1-2			1.24	8847		1	0.714	-28.6	1	2021-10-02	14:26:40	1:A,2	8847.15			0.801	0.823
3	20211002 oxycodone-A1-3			1.24	9920		1	0.801	-19.9	1	2021-10-02	14:29:13	1:A,3	9919.93			0.873	0.95
4	20211002 oxycodone-A1-4			1.24	10190		1	0.823	-17.7	1	2021-10-02	14:31:47	1:A,4	10190.4			0.917	0.89
5	20211002 oxycodone-A1-5			1.24	10818		1	0.873	-12.7	1	2021-10-02	14:34:20	1:A,5	10817.8			0.999	1.033
6	20211002 oxycodone-A1-6			1.24	11766		1	0.95	-5	1	2021-10-02	14:36:54	1:A,6	11765.7			1.037	0.973
7	20211002 oxycodone-A1-7			1.24	11365		1	0.917	-8.3	1	2021-10-02	14:39:27	1:A,7	11364.6			0.961	1
8	20211002 oxycodone-A1-8			1.24	11025		1	0.89	-11	1	2021-10-02	14:42:02	1:A,8	11025.2			1.014	1.077
9	20211002 oxycodone-A1-9			1.24	12376		1	0.999	-0.1	1	2021-10-02	14:44:35	1:B,1	12376.2
10	20211002 oxycodone-A1-10			1.24	12796		1	1.033	3.3	1	2021-10-02	14:47:09	1:B,2	12796.3
11	20211002 oxycodone-A1-11			1.24	12851		1	1.037	3.7	1	2021-10-02	14:49:42	1:B,3	12851.2			0.824	0.764
12	20211002 oxycodone-A1-12			1.24	12049		1	0.973	-2.7	1	2021-10-02	14:52:16	1:B,4	12049.3			0.972	0.892
13	20211002 oxycodone-A1-13			1.24	11906		1	0.961	-3.9	1	2021-10-02	14:54:49	1:B,5	11906.2			0.945	1.038
14	20211002 oxycodone-A1-14			1.24	12388		1	1	0	1	2021-10-02	14:57:23	1:B,6	12388.4			1.03	0.943
15	20211002 oxycodone-A1-15			1.24	12566		1	1.014	1.4	1	2021-10-02	14:59:56	1:B,7	12566.1			0.964	0.99
16	20211002 oxycodone-A1-16			1.24	13342		1	1.077	7.7	1	2021-10-02	15:02:30	1:B,8	13342.1			1.017	1.035
17	20211002 oxycodone-A2-1			1.24	10207		1	0.824	-17.6	1	2021-10-02	15:05:03	1:C,1	10207.2			0.982	1.031
18	20211002 oxycodone-A2-2			1.24	9461		1	0.764	-23.6	1	2021-10-02	15:07:37	1:C,2	9461			0.986	0.959
19	20211002 oxycodone-A2-3			1.24	12035		1	0.972	-2.8	1	2021-10-02	15:10:10	1:C,3	12035.1
20	20211002 oxycodone-A2-4			1.24	11051		1	0.892	-10.8	1	2021-10-02	15:12:44	1:C,4	11050.8
21	20211002 oxycodone-A2-5			1.24	11704		1	0.945	-5.5	1	2021-10-02	15:15:17	1:C,5	11703.7			0.981	1.023
22	20211002 oxycodone-A2-6			1.23	12853		1	1.038	3.8	1	2021-10-02	15:17:51	1:C,6	12853			1.021	1.129
23	20211002 oxycodone-A2-7			1.23	12755		1	1.03	3	1	2021-10-02	15:20:24	1:C,7	12754.7			1.232	1.233
24	20211002 oxycodone-A2-8			1.24	11684		1	0.943	-5.7	1	2021-10-02	15:22:58	1:C,8	11684.4			1.37	1.252
25	20211002 oxycodone-A2-9			1.23	11945		1	0.964	-3.6	1	2021-10-02	15:25:32	1:D,1	11944.5			1.348	1.335
26	20211002 oxycodone-A2-10			1.23	12267		1	0.99	-1	1	2021-10-02	15:28:05	1:D,2	12266.8			1.362	1.578
27	20211002 oxycodone-A2-11			1.23	12592		1	1.017	1.7	1	2021-10-02	15:30:39	1:D,3	12592.2			1.378	1.489
28	20211002 oxycodone-A2-12			1.23	12815		1	1.035	3.5	1	2021-10-02	15:33:12	1:D,4	12815.1			1.409	1.463
29	20211002 oxycodone-A2-13			1.23	12163		1	0.982	-1.8	1	2021-10-02	15:35:46	1:D,5	12162.8
30	20211002 oxycodone-A2-14			1.23	12770		1	1.031	3.1	1	2021-10-02	15:38:19	1:D,6	12769.9
31	20211002 oxycodone-A2-15			1.23	12208		1	0.986	-1.4	1	2021-10-02	15:40:53	1:D,7	12208.4
32	20211002 oxycodone-A2-16			1.23	11878		1	0.959	-4.1	1	2021-10-02	15:43:26	1:D,8	11878.3			1.235	1.141
33	20211002 oxycodone-B1-1			1.23	12147		1	0.981	-1.9	1	2021-10-02	19:00:35	2:D,1	12146.8			1.411	1.208
34	20211002 oxycodone-B1-2			1.23	12677		1	1.023	2.3	1	2021-10-02	19:03:06	2:D,2	12677.2			1.399	1.397
35	20211002 oxycodone-B1-3			1.23	12648		1	1.021	2.1	1	2021-10-02	19:05:40	2:D,3	12647.8			1.6	1.433
36	20211002 oxycodone-B1-4			1.23	13981		1	1.129	12.9	1	2021-10-02	19:08:13	2:D,4	13981.3			1.784	1.427
37	20211002 oxycodone-B1-5			1.23	15267		1	1.232	23.2	1	2021-10-02	19:10:47	2:D,5	15266.8			1.5	1.493
38	20211002 oxycodone-B1-6			1.23	15279		1	1.233	23.3	1	2021-10-02	19:13:21	2:D,6	15278.5			1.437	1.481
39	20211002 oxycodone-B1-7			1.23	16973		1	1.37	37	1	2021-10-02	19:15:54	2:D,7	16973.1			1.527	1.506
40	20211002 oxycodone-B1-8			1.23	15508		1	1.252	25.2	1	2021-10-02	19:18:28	2:D,8	15508.2
41	20211002 oxycodone-B1-9			1.24	16703		1	1.348	34.8	1	2021-10-02	19:21:02	2:E,1	16702.7
42	20211002 oxycodone-B1-10			1.23	16533		1	1.335	33.5	1	2021-10-02	19:23:36	2:E,2	16532.5
43	20211002 oxycodone-B1-11			1.23	16875		1	1.362	36.2	1	2021-10-02	19:26:09	2:E,3	16875
44	20211002 oxycodone-B1-12			1.23	19551		1	1.578	57.8	1	2021-10-02	19:28:43	2:E,4	19551.3
45	20211002 oxycodone-B1-13			1.24	17071		1	1.378	37.8	1	2021-10-02	19:31:16	2:E,5	17071.1
46	20211002 oxycodone-B1-14			1.23	18446		1	1.489	48.9	1	2021-10-02	19:33:50	2:E,6	18445.9
47	20211002 oxycodone-B1-15			1.23	17456		1	1.409	40.9	1	2021-10-02	19:36:23	2:E,7	17456.5
48	20211002 oxycodone-B1-16			1.23	18117		1	1.463	46.3	1	2021-10-02	19:38:57	2:E,8	18117.4
49	20211002 oxycodone-B2-1			1.23	15300		1	1.235	23.5	1	2021-10-02	19:41:31	2:F,1	15300.1
50	20211002 oxycodone-B2-2			1.23	14135		1	1.141	14.1	1	2021-10-02	19:44:04	2:F,2	14134.6
51	20211002 oxycodone-B2-3			1.23	17483		1	1.411	41.1	1	2021-10-02	19:46:38	2:F,3	17482.5
52	20211002 oxycodone-B2-4			1.23	14959		1	1.208	20.8	1	2021-10-02	19:49:11	2:F,4	14958.7
53	20211002 oxycodone-B2-5			1.23	17330		1	1.399	39.9	1	2021-10-02	19:51:44	2:F,5	17330.2
54	20211002 oxycodone-B2-6			1.23	17301		1	1.397	39.7	1	2021-10-02	19:54:18	2:F,6	17301.2
55	20211002 oxycodone-B2-7			1.23	19818		1	1.6	60	1	2021-10-02	19:56:52	2:F,7	19818.4
56	20211002 oxycodone-B2-8			1.23	17755		1	1.433	43.3	1	2021-10-02	19:59:25	2:F,8	17754.8
57	20211002 oxycodone-B2-9			1.23	22105		1	1.784	78.4	1	2021-10-02	20:01:59	1:A,1	22104.7
58	20211002 oxycodone-B2-10			1.23	17671		1	1.427	42.7	1	2021-10-02	20:04:32	1:A,2	17671.3
59	20211002 oxycodone-B2-11			1.23	18582		1	1.5	50	1	2021-10-02	20:07:06	1:A,3	18582.2
60	20211002 oxycodone-B2-12			1.23	18498		1	1.493	49.3	1	2021-10-02	20:09:39	1:A,4	18497.5
61	20211002 oxycodone-B2-13			1.23	17801		1	1.437	43.7	1	2021-10-02	20:12:13	1:A,5	17800.6
62	20211002 oxycodone-B2-14			1.23	18343		1	1.481	48.1	1	2021-10-02	20:14:46	1:A,6	18343.3
63	20211002 oxycodone-B2-15			1.23	18921		1	1.527	52.7	1	2021-10-02	20:17:20	1:A,7	18921.3
64	20211002 oxycodone-B2-16			1.23	18653		1	1.506	50.6	1	2021-10-02	20:19:53	1:A,8	18652.8			1.548	1.499
65	20211002 oxycodone-C1-1			1.23	19169		1	1.548	54.8	1	2021-10-02	20:22:27	1:B,1	19169.3			1.603	1.592
66	20211002 oxycodone-C1-2			1.23	18568		1	1.499	49.9	1	2021-10-02	20:25:00	1:B,2	18568.5			1.545	1.635
67	20211002 oxycodone-C1-3			1.23	19852		1	1.603	60.3	1	2021-10-02	20:27:34	1:B,3	19852			1.648	1.618
68	20211002 oxycodone-C1-4			1.23	19719		1	1.592	59.2	1	2021-10-02	20:30:07	1:B,4	19719.1			1.615	1.602
69	20211002 oxycodone-C1-5			1.23	19137		1	1.545	54.5	1	2021-10-02	20:32:41	1:B,5	19136.8			1.669	1.626
70	20211002 oxycodone-C1-6			1.23	20258		1	1.635	63.5	1	2021-10-02	20:35:15	1:B,6	20258.4			1.868	1.647
71	20211002 oxycodone-C1-7			1.23	20414		1	1.648	64.8	1	2021-10-02	20:37:48	1:B,7	20414.2			1.687	1.632
72	20211002 oxycodone-C1-8			1.23	20040		1	1.618	61.8	1	2021-10-02	20:40:23	1:B,8	20040.4
73	20211002 oxycodone-C1-9			1.24	20008		1	1.615	61.5	1	2021-10-02	20:42:57	1:C,1	20007.8
74	20211002 oxycodone-C1-10			1.23	19838		1	1.602	60.2	1	2021-10-02	20:45:30	1:C,2	19838.1
75	20211002 oxycodone-C1-11			1.23	20672		1	1.669	66.9	1	2021-10-02	20:48:04	1:C,3	20672.2
76	20211002 oxycodone-C1-12			1.23	20146		1	1.626	62.6	1	2021-10-02	20:50:37	1:C,4	20146.2
77	20211002 oxycodone-C1-13			1.23	23133		1	1.868	86.8	1	2021-10-02	20:53:11	1:C,5	23133.4
78	20211002 oxycodone-C1-14			1.23	20397		1	1.647	64.7	1	2021-10-02	20:55:44	1:C,6	20397.2
79	20211002 oxycodone-C1-15			1.23	20897		1	1.687	68.7	1	2021-10-02	20:58:18	1:C,7	20896.8
80	20211002 oxycodone-C1-16			1.23	20215		1	1.632	63.2	1	2021-10-02	21:00:51	1:C,8	20214.9
81	20211002 oxycodone-C2-1			1.23	18794		1	1.517	51.7	1	2021-10-02	21:03:25	1:D,1	18794.5
82	20211002 oxycodone-C2-2			1.23	19216		1	1.551	55.1	1	2021-10-02	21:05:58	1:D,2	19216.4
83	20211002 oxycodone-C2-3			1.23	19977		1	1.613	61.3	1	2021-10-02	21:08:32	1:D,3	19976.8
84	20211002 oxycodone-C2-4			1.23	20586		1	1.662	66.2	1	2021-10-02	21:11:05	1:D,4	20585.7
85	20211002 oxycodone-C2-5			1.23	20243		1	1.634	63.4	1	2021-10-02	21:13:39	1:D,5	20242.7
86	20211002 oxycodone-C2-6			1.23	20156		1	1.627	62.7	1	2021-10-02	21:16:13	1:D,6	20156.3
87	20211002 oxycodone-C2-7			1.23	19600		1	1.582	58.2	1	2021-10-02	21:18:46	1:D,7	19599.9
88	20211002 oxycodone-C2-8			1.23	25882		1	2.089	108.9	1	2021-10-02	21:21:20	1:D,8	25881.6
89	20211002 oxycodone-C2-9			1.23	19625		1	1.584	58.4	1	2021-10-02	21:23:53	1:E,1	19625.2
90	20211002 oxycodone-C2-10			1.23	26830		1	2.166	116.6	1	2021-10-02	21:26:27	1:E,2	26830
91	20211002 oxycodone-C2-11			1.23	19788		1	1.597	59.7	1	2021-10-02	21:29:00	1:E,3	19788.1
92	20211002 oxycodone-C2-12			1.23	20321		1	1.641	64.1	1	2021-10-02	21:31:34	1:E,4	20321.2
93	20211002 oxycodone-C2-13			1.23	20550		1	1.659	65.9	1	2021-10-02	21:34:07	1:E,5	20549.7
94	20211002 oxycodone-C2-14			1.23	26398		1	2.131	113.1	1	2021-10-02	21:36:41	1:E,6	26398.3
95	20211002 oxycodone-C2-15			1.23	23839		1	1.924	92.4	1	2021-10-02	21:39:14	1:E,7	23838.7
96	20211002 oxycodone-C2-16			1.23	20995		1	1.695	69.5	1	2021-10-02	21:41:48	1:E,8	20995.4
Compound 2: noroxycodone-3 (1)
															A(ICO)
	Name	Sample Text	Type	RT	Area	IS Area	Std. Conc	Conc.	%Dev	S/N	Acq.Date	Acq.Time	Vial	Response	2	100	0.296	0.397	0.0661083	0.0886655	A
1	20211002 oxycodone-A1-1			0.99	19492	9184.8		0.296		405	2021-10-02	14:24:06	1:A,1	2.122	1.69897	50	0.335	0.314	0.0748185	0.0701284	IC50	3.198
2	20211002 oxycodone-A1-2			0.99	25311	8847.15		0.397		496	2021-10-02	14:26:40	1:A,2	2.861	1.39794	25	0.55	0.545	0.122836	0.12172
3	20211002 oxycodone-A1-3			0.97	23881	9919.93		0.335		589	2021-10-02	14:29:13	1:A,3	2.407	1	10	1.219	0.787	0.27225	0.175768
4	20211002 oxycodone-A1-4			0.98	22962	10190.4		0.314		480	2021-10-02	14:31:47	1:A,4	2.253	0	1	3.486	3.157	0.778559	0.705081
5	20211002 oxycodone-A1-5			0.98	43074	10817.8		0.55		675	2021-10-02	14:34:20	1:A,5	3.982	-1	0.1	5.17	4.691	1.15466	1.04768	A/B	1.20907	Time-independent
6	20211002 oxycodone-A1-6			0.98	46495	11765.7		0.545		863	2021-10-02	14:36:54	1:A,6	3.952	-2	0.01	4.731	4.527	1.05662	1.01106
7	20211002 oxycodone-A1-7			0.98	100941	11364.6		1.219		1189	2021-10-02	14:39:27	1:A,7	8.882		0	4.484	4.471	4.4775
8	20211002 oxycodone-A1-8			0.98	63102	11025.2		0.787		1200	2021-10-02	14:42:02	1:A,8	5.723
9	20211002 oxycodone-A1-9			0.98	315477	12376.2		3.486		2917	2021-10-02	14:44:35	1:B,1	25.491	2	100	0.13	0.138	0.0303632	0.0322317	B
10	20211002 oxycodone-A1-10			0.99	295348	12796.3		3.157		4857	2021-10-02	14:47:09	1:B,2	23.081	1.69897	50	0.227	0.28	0.0530188	0.0653976	IC50	2.645
11	20211002 oxycodone-A1-11			0.98	486073	12851.2		5.17		6264	2021-10-02	14:49:42	1:B,3	37.823	1.39794	25	0.521	0.529	0.121686	0.123555
12	20211002 oxycodone-A1-12			0.99	413478	12049.3		4.691		5960	2021-10-02	14:52:16	1:B,4	34.316	1	10	0.9	0.901	0.210207	0.21044
13	20211002 oxycodone-A1-13			0.98	412084	11906.2		4.731		7736	2021-10-02	14:54:49	1:B,5	34.611	0	1	3.19	2.955	0.745066	0.690179
14	20211002 oxycodone-A1-14			0.99	410220	12388.4		4.527		7715	2021-10-02	14:57:23	1:B,6	33.113	-1	0.1	3.55	4.334	0.829149	1.01226
15	20211002 oxycodone-A1-15			0.98	412169	12566.1		4.484		6698	2021-10-02	14:59:56	1:B,7	32.8	-2	0.01	4.237	3.957	0.989606	0.924209
16	20211002 oxycodone-A1-16			0.98	436346	13342.1		4.471		6981	2021-10-02	15:02:30	1:B,8	32.705		0	4.082	4.481	4.2815
17	20211002 oxycodone-A2-1			0.98	9245	10207.2		0.13		155	2021-10-02	15:05:03	1:C,1	0.906	B（apa）
18	20211002 oxycodone-A2-2			0.98	9124	9461		0.138		154	2021-10-02	15:07:37	1:C,2	0.964
19	20211002 oxycodone-A2-3			0.98	19519	12035.1		0.227		384	2021-10-02	15:10:10	1:C,3	1.622	2	100	0.029	0.029	0.00638837	0.00638837	A
20	20211002 oxycodone-A2-4			0.99	22168	11050.8		0.28		425	2021-10-02	15:12:44	1:C,4	2.006	1.69897	50	0.032	0.029	0.00704923	0.00638837		1.102
21	20211002 oxycodone-A2-5			0.98	44180	11703.7		0.521		759	2021-10-02	15:15:17	1:C,5	3.775	1.39794	25	0.045	0.044	0.00991299	0.0096927
22	20211002 oxycodone-A2-6			0.99	49231	12853		0.529		1038	2021-10-02	15:17:51	1:C,6	3.83	1	10	0.136	0.114	0.0299592	0.0251129
23	20211002 oxycodone-A2-7			0.99	83573	12754.7		0.9		1473	2021-10-02	15:20:24	1:C,7	6.552	0	1	2.551	2.31	0.561956	0.508867
24	20211002 oxycodone-A2-8			0.99	76625	11684.4		0.901		1452	2021-10-02	15:22:58	1:C,8	6.558	-1	0.1	4.693	4.21	1.03381	0.927415
25	20211002 oxycodone-A2-9			0.98	278546	11944.5		3.19		3526	2021-10-02	15:25:32	1:D,1	23.32	-2	0.01	4.614	4.842	1.01641	1.06664
26	20211002 oxycodone-A2-10			0.99	264988	12266.8		2.955		3468	2021-10-02	15:28:05	1:D,2	21.602		0	4.403	4.676	4.5395
27	20211002 oxycodone-A2-11			0.98	326895	12592.2		3.55		3425	2021-10-02	15:30:39	1:D,3	25.96							IC50	0.774965	Time-independent
28	20211002 oxycodone-A2-12			0.99	406292	12815.1		4.334		6366	2021-10-02	15:33:12	1:D,4	31.704	2	100	0.028	0.026	0.00693842	0.00644282	B
29	20211002 oxycodone-A2-13			0.98	376986	12162.8		4.237		7493	2021-10-02	15:35:46	1:D,5	30.995	1.69897	50	0.025	0.023	0.00619502	0.00569942	IC50	1.422
30	20211002 oxycodone-A2-14			0.99	369533	12769.9		3.957		5028	2021-10-02	15:38:19	1:D,6	28.938	1.39794	25	0.037	0.04	0.00916863	0.00991203
31	20211002 oxycodone-A2-15			0.99	364475	12208.4		4.082		5823	2021-10-02	15:40:53	1:D,7	29.854	1	10	0.114	0.115	0.0282493	0.0284971
32	20211002 oxycodone-A2-16			0.98	389363	11878.3		4.481		4801	2021-10-02	15:43:26	1:D,8	32.779	0	1	2.464	2.474	0.610581	0.613059
33	20211002 oxycodone-B1-1			0.99	2088	12146.8		0.029		53	2021-10-02	19:00:35	2:D,1	0.172	-1	0.1	4.478	4.043	1.10965	1.00186
34	20211002 oxycodone-B1-2			0.99	2162	12677.2		0.029		42	2021-10-02	19:03:06	2:D,2	0.171	-2	0.01	4.043	3.909	1.00186	0.968653
35	20211002 oxycodone-B1-3			0.99	2404	12647.8		0.032		45	2021-10-02	19:05:40	2:D,3	0.19		0	4.217	3.854	4.0355
36	20211002 oxycodone-B1-4			0.98	2310	13981.3		0.029		36	2021-10-02	19:08:13	2:D,4	0.165
37	20211002 oxycodone-B1-5			0.98	4341	15266.8		0.045		60	2021-10-02	19:10:47	2:D,5	0.284	C（anl）
38	20211002 oxycodone-B1-6			0.99	4218	15278.5		0.044		72	2021-10-02	19:13:21	2:D,6	0.276	2	100	0.11	0.118	0.0338826	0.0363468	A
39	20211002 oxycodone-B1-7			0.99	16136	16973.1		0.136		267	2021-10-02	19:15:54	2:D,7	0.951	1.69897	50	0.097	0.147	0.0298783	0.0452795	IC50	0.422
40	20211002 oxycodone-B1-8			0.99	12235	15508.2		0.114		159	2021-10-02	19:18:28	2:D,8	0.789	1.39794	25	0.136	0.153	0.0418913	0.0471277
41	20211002 oxycodone-B1-9			0.99	311412	16702.7		2.551		4145	2021-10-02	19:21:02	2:E,1	18.644	1	10	0.306	0.292	0.0942554	0.089943
42	20211002 oxycodone-B1-10			0.99	278994	16532.5		2.31		4556	2021-10-02	19:23:36	2:E,2	16.876	0	1	1.01	1.036	0.311104	0.319113
43	20211002 oxycodone-B1-11			0.99	579319	16875		4.693		6935	2021-10-02	19:26:09	2:E,3	34.33	-1	0.1	2.68	2.278	0.825504	0.701679
44	20211002 oxycodone-B1-12			0.99	602046	19551.3		4.21		6753	2021-10-02	19:28:43	2:E,4	30.793	-2	0.01	3.131	3.295	0.964423	1.01494
45	20211002 oxycodone-B1-13			0.99	576239	17071.1		4.614		6748	2021-10-02	19:31:16	2:E,5	33.755		0	3.193	3.3	3.2465
46	20211002 oxycodone-B1-14			0.99	653405	18445.9		4.842		9497	2021-10-02	19:33:50	2:E,6	35.423
47	20211002 oxycodone-B1-15			0.99	562226	17456.5		4.403		6792	2021-10-02	19:36:23	2:E,7	32.207							IC50	1.64075	Time dependence
48	20211002 oxycodone-B1-16			0.99	619743	18117.4		4.676		10420	2021-10-02	19:38:57	2:E,8	34.207	2	100	0.081	0.066	0.0296866	0.0241891	B
49	20211002 oxycodone-B2-1			0.99	2420	15300.1		0.028		36	2021-10-02	19:41:31	2:F,1	0.158	1.69897	50	0.052	0.049	0.0190581	0.0179586	IC50	0.2572
50	20211002 oxycodone-B2-2			0.99	2071	14134.6		0.026		26	2021-10-02	19:44:04	2:F,2	0.146	1.39794	25	0.115	0.082	0.0421477	0.0300531
51	20211002 oxycodone-B2-3			0.99	2397	17482.5		0.025		53	2021-10-02	19:46:38	2:F,3	0.137	1	10	0.119	0.139	0.0436137	0.0509437
52	20211002 oxycodone-B2-4			0.99	1904	14958.7		0.023		41	2021-10-02	19:49:11	2:F,4	0.127	0	1	0.775	0.732	0.284039	0.268279
53	20211002 oxycodone-B2-5			0.99	3932	17330.2		0.037		73	2021-10-02	19:51:44	2:F,5	0.227	-1	0.1	1.765	1.956	0.646876	0.716877
54	20211002 oxycodone-B2-6			0.99	4361	17301.2		0.04		76	2021-10-02	19:54:18	2:F,6	0.252	-2	0.01	2.432	2.079	0.891332	0.761957
55	20211002 oxycodone-B2-7			0.99	15690	19818.4		0.114		212	2021-10-02	19:56:52	2:F,7	0.792		0	2.841	2.616	2.7285
56	20211002 oxycodone-B2-8			0.99	14158	17754.8		0.115		286	2021-10-02	19:59:25	2:F,8	0.797
57	20211002 oxycodone-B2-9			0.99	397995	22104.7		2.464		4302	2021-10-02	20:01:59	1:A,1	18.005
58	20211002 oxycodone-B2-10			0.99	319414	17671.3		2.474		4699	2021-10-02	20:04:32	1:A,2	18.075
59	20211002 oxycodone-B2-11			0.99	608768	18582.2		4.478		9395	2021-10-02	20:07:06	1:A,3	32.761
60	20211002 oxycodone-B2-12			0.99	558000	18497.5		4.124		7454	2021-10-02	20:09:39	1:A,4	30.166
61	20211002 oxycodone-B2-13			0.99	526335	17800.6		4.043		8151	2021-10-02	20:12:13	1:A,5	29.568
62	20211002 oxycodone-B2-14			0.99	524456	18343.3		3.909		6538	2021-10-02	20:14:46	1:A,6	28.591
63	20211002 oxycodone-B2-15			0.99	583676	18921.3		4.217		3640	2021-10-02	20:17:20	1:A,7	30.848
64	20211002 oxycodone-B2-16			0.99	525790	18652.8		3.854		5562	2021-10-02	20:19:53	1:A,8	28.188
65	20211002 oxycodone-C1-1			0.99	14577	19169.3		0.11		196	2021-10-02	20:22:27	1:B,1	0.76
66	20211002 oxycodone-C1-2			0.99	15199	18568.5		0.118		287	2021-10-02	20:25:00	1:B,2	0.819
67	20211002 oxycodone-C1-3			0.99	13185	19852		0.097		258	2021-10-02	20:27:34	1:B,3	0.664
68	20211002 oxycodone-C1-4			0.99	20395	19719.1		0.147		422	2021-10-02	20:30:07	1:B,4	1.034
69	20211002 oxycodone-C1-5			0.99	18210	19136.8		0.136		319	2021-10-02	20:32:41	1:B,5	0.952
70	20211002 oxycodone-C1-6			0.99	21790	20258.4		0.153		298	2021-10-02	20:35:15	1:B,6	1.076
71	20211002 oxycodone-C1-7			0.99	44934	20414.2		0.306		809	2021-10-02	20:37:48	1:B,7	2.201
72	20211002 oxycodone-C1-8			0.99	42046	20040.4		0.292		587	2021-10-02	20:40:23	1:B,8	2.098
73	20211002 oxycodone-C1-9			0.99	147171	20007.8		1.01		1164	2021-10-02	20:42:57	1:C,1	7.356
74	20211002 oxycodone-C1-10			1	149728	19838.1		1.036		1398	2021-10-02	20:45:30	1:C,2	7.548
75	20211002 oxycodone-C1-11			0.99	404926	20672.2		2.68		6642	2021-10-02	20:48:04	1:C,3	19.588
76	20211002 oxycodone-C1-12			0.99	335279	20146.2		2.278		4916	2021-10-02	20:50:37	1:C,4	16.642
77	20211002 oxycodone-C1-13			0.99	529453	23133.4		3.131		9147	2021-10-02	20:53:11	1:C,5	22.887
78	20211002 oxycodone-C1-14			1	491377	20397.2		3.295		4981	2021-10-02	20:55:44	1:C,6	24.09
79	20211002 oxycodone-C1-15			0.99	487777	20896.8		3.193		8461	2021-10-02	20:58:18	1:C,7	23.342
80	20211002 oxycodone-C1-16			0.99	487762	20214.9		3.3		4542	2021-10-02	21:00:51	1:C,8	24.129
81	20211002 oxycodone-C2-1			0.99	10279	18794.5		0.081		208	2021-10-02	21:03:25	1:D,1	0.547
82	20211002 oxycodone-C2-2			0.99	8444	19216.4		0.066		209	2021-10-02	21:05:58	1:D,2	0.439
83	20211002 oxycodone-C2-3			0.99	6767	19976.8		0.052		82	2021-10-02	21:08:32	1:D,3	0.339
84	20211002 oxycodone-C2-4			0.99	6455	20585.7		0.049		92	2021-10-02	21:11:05	1:D,4	0.314
85	20211002 oxycodone-C2-5			0.99	16204	20242.7		0.115		245	2021-10-02	21:13:39	1:D,5	0.8
86	20211002 oxycodone-C2-6			0.99	11244	20156.3		0.082		232	2021-10-02	21:16:13	1:D,6	0.558
87	20211002 oxycodone-C2-7			1	16207	19599.9		0.119		256	2021-10-02	21:18:46	1:D,7	0.827
88	20211002 oxycodone-C2-8			1	25303	25881.6		0.139		373	2021-10-02	21:21:20	1:D,8	0.978
89	20211002 oxycodone-C2-9			1	110549	19625.2		0.775		1947	2021-10-02	21:23:53	1:E,1	5.633
90	20211002 oxycodone-C2-10			1	142730	26830		0.732		2435	2021-10-02	21:26:27	1:E,2	5.32
91	20211002 oxycodone-C2-11			1	254898	19788.1		1.765		3085	2021-10-02	21:29:00	1:E,3	12.881
92	20211002 oxycodone-C2-12			0.99	290220	20321.2		1.956		3922	2021-10-02	21:31:34	1:E,4	14.282
93	20211002 oxycodone-C2-13			0.99	365240	20549.7		2.432		5829	2021-10-02	21:34:07	1:E,5	17.773
94	20211002 oxycodone-C2-14			1	400799	26398.3		2.079		4886	2021-10-02	21:36:41	1:E,6	15.183
95	20211002 oxycodone-C2-15			0.99	495068	23838.7		2.841		7356	2021-10-02	21:39:14	1:E,7	20.767
96	20211002 oxycodone-C2-16			1	401320	20995.4		2.616		5360	2021-10-02	21:41:48	1:E,8	19.115
Compound 3: noroxycodone-2 (1)
	Name	Sample Text	Type	RT	Area	IS Area	Std. Conc	Conc.	%Dev	S/N	Acq.Date	Acq.Time	Vial	Response
1	20211002 oxycodone-A1-1			0.99	8834	9184.8		0.288		855	2021-10-02	14:24:06	1:A,1	0.962
2	20211002 oxycodone-A1-2			0.98	11443	8847.15		0.388		725	2021-10-02	14:26:40	1:A,2	1.293
3	20211002 oxycodone-A1-3			0.97	11105	9919.93		0.335		488	2021-10-02	14:29:13	1:A,3	1.119
4	20211002 oxycodone-A1-4			0.98	11050	10190.4		0.325		1585	2021-10-02	14:31:47	1:A,4	1.084
5	20211002 oxycodone-A1-5			0.98	20528	10817.8		0.569		868	2021-10-02	14:34:20	1:A,5	1.898
6	20211002 oxycodone-A1-6			0.98	21737	11765.7		0.554		2084	2021-10-02	14:36:54	1:A,6	1.848
7	20211002 oxycodone-A1-7			0.98	45962	11364.6		1.214		2535	2021-10-02	14:39:27	1:A,7	4.044
8	20211002 oxycodone-A1-8			0.98	29615	11025.2		0.806		909	2021-10-02	14:42:02	1:A,8	2.686
9	20211002 oxycodone-A1-9			0.98	147305	12376.2		3.574		3434	2021-10-02	14:44:35	1:B,1	11.902
10	20211002 oxycodone-A1-10			0.98	137616	12796.3		3.229		3954	2021-10-02	14:47:09	1:B,2	10.754
11	20211002 oxycodone-A1-11			0.98	230664	12851.2		5.39		11708	2021-10-02	14:49:42	1:B,3	17.949
12	20211002 oxycodone-A1-12			0.99	193022	12049.3		4.811		5840	2021-10-02	14:52:16	1:B,4	16.019
13	20211002 oxycodone-A1-13			0.98	193306	11906.2		4.876		7017	2021-10-02	14:54:49	1:B,5	16.236
14	20211002 oxycodone-A1-14			0.99	187326	12388.4		4.541		5201	2021-10-02	14:57:23	1:B,6	15.121
15	20211002 oxycodone-A1-15			0.98	191876	12566.1		4.585		6550	2021-10-02	14:59:56	1:B,7	15.269
16	20211002 oxycodone-A1-16			0.98	202439	13342.1		4.556		4684	2021-10-02	15:02:30	1:B,8	15.173
17	20211002 oxycodone-A2-1			0.99	4481	10207.2		0.131		278	2021-10-02	15:05:03	1:C,1	0.439
18	20211002 oxycodone-A2-2			0.99	4212	9461		0.133		286	2021-10-02	15:07:37	1:C,2	0.445
19	20211002 oxycodone-A2-3			0.98	9312	12035.1		0.231		686	2021-10-02	15:10:10	1:C,3	0.774
20	20211002 oxycodone-A2-4			0.99	10659	11050.8		0.289		918	2021-10-02	15:12:44	1:C,4	0.965
21	20211002 oxycodone-A2-5			0.99	20884	11703.7		0.535		1778	2021-10-02	15:15:17	1:C,5	1.784
22	20211002 oxycodone-A2-6			0.99	23223	12853		0.542		1394	2021-10-02	15:17:51	1:C,6	1.807
23	20211002 oxycodone-A2-7			0.98	38526	12754.7		0.906		4079	2021-10-02	15:20:24	1:C,7	3.021
24	20211002 oxycodone-A2-8			0.99	36776	11684.4		0.944		1257	2021-10-02	15:22:58	1:C,8	3.147
25	20211002 oxycodone-A2-9			0.98	130499	11944.5		3.281		6243	2021-10-02	15:25:32	1:D,1	10.925
26	20211002 oxycodone-A2-10			0.99	125736	12266.8		3.078		5575	2021-10-02	15:28:05	1:D,2	10.25
27	20211002 oxycodone-A2-11			0.98	158829	12592.2		3.788		7969	2021-10-02	15:30:39	1:D,3	12.613
28	20211002 oxycodone-A2-12			0.99	187508	12815.1		4.394		5798	2021-10-02	15:33:12	1:D,4	14.632
29	20211002 oxycodone-A2-13			0.98	176863	12162.8		4.367		6555	2021-10-02	15:35:46	1:D,5	14.541
30	20211002 oxycodone-A2-14			0.99	175169	12769.9		4.119		6834	2021-10-02	15:38:19	1:D,6	13.717
31	20211002 oxycodone-A2-15			0.99	174833	12208.4		4.3		4833	2021-10-02	15:40:53	1:D,7	14.321
32	20211002 oxycodone-A2-16			0.98	184139	11878.3		4.655		6201	2021-10-02	15:43:26	1:D,8	15.502
33	20211002 oxycodone-B1-1			0.99	928	12146.8		0.022		150	2021-10-02	19:00:35	2:D,1	0.076
34	20211002 oxycodone-B1-2			0.98	1033	12677.2		0.023		158	2021-10-02	19:03:06	2:D,2	0.081
35	20211002 oxycodone-B1-3			0.99	981	12647.8		0.022		75	2021-10-02	19:05:40	2:D,3	0.078
36	20211002 oxycodone-B1-4			0.98	1037	13981.3		0.021		124	2021-10-02	19:08:13	2:D,4	0.074
37	20211002 oxycodone-B1-5			0.99	1856	15266.8		0.036		209	2021-10-02	19:10:47	2:D,5	0.122
38	20211002 oxycodone-B1-6			0.99	1858	15278.5		0.036		280	2021-10-02	19:13:21	2:D,6	0.122
39	20211002 oxycodone-B1-7			0.99	7259	16973.1		0.127		937	2021-10-02	19:15:54	2:D,7	0.428
40	20211002 oxycodone-B1-8			0.99	5399	15508.2		0.104		410	2021-10-02	19:18:28	2:D,8	0.348
41	20211002 oxycodone-B1-9			0.99	134126	16702.7		2.411		7941	2021-10-02	19:21:02	2:E,1	8.03
42	20211002 oxycodone-B1-10			0.99	123210	16532.5		2.238		5684	2021-10-02	19:23:36	2:E,2	7.453
43	20211002 oxycodone-B1-11			0.99	244815	16875		4.357		6785	2021-10-02	19:26:09	2:E,3	14.508
44	20211002 oxycodone-B1-12			0.99	261474	19551.3		4.016		9759	2021-10-02	19:28:43	2:E,4	13.374
45	20211002 oxycodone-B1-13			0.99	248949	17071.1		4.379		8264	2021-10-02	19:31:16	2:E,5	14.583
46	20211002 oxycodone-B1-14			0.99	286454	18445.9		4.663		5457	2021-10-02	19:33:50	2:E,6	15.529
47	20211002 oxycodone-B1-15			0.99	241269	17456.5		4.15		3839	2021-10-02	19:36:23	2:E,7	13.821
48	20211002 oxycodone-B1-16			0.99	269846	18117.4		4.473		7433	2021-10-02	19:38:57	2:E,8	14.894
49	20211002 oxycodone-B2-1			0.99	964	15300.1		0.018		79	2021-10-02	19:41:31	2:F,1	0.063
50	20211002 oxycodone-B2-2			0.99	921	14134.6		0.019		70	2021-10-02	19:44:04	2:F,2	0.065
51	20211002 oxycodone-B2-3			0.99	1039	17482.5		0.017		100	2021-10-02	19:46:38	2:F,3	0.059
52	20211002 oxycodone-B2-4			0.99	891	14958.7		0.017		76	2021-10-02	19:49:11	2:F,4	0.06
53	20211002 oxycodone-B2-5			0.99	1732	17330.2		0.029		99	2021-10-02	19:51:44	2:F,5	0.1
54	20211002 oxycodone-B2-6			0.99	1870	17301.2		0.031		156	2021-10-02	19:54:18	2:F,6	0.108
55	20211002 oxycodone-B2-7			0.99	7041	19818.4		0.106		501	2021-10-02	19:56:52	2:F,7	0.355
56	20211002 oxycodone-B2-8			0.99	6391	17754.8		0.107		475	2021-10-02	19:59:25	2:F,8	0.36
57	20211002 oxycodone-B2-9			0.99	175395	22104.7		2.382		7168	2021-10-02	20:01:59	1:A,1	7.935
58	20211002 oxycodone-B2-10			0.99	140324	17671.3		2.384		5797	2021-10-02	20:04:32	1:A,2	7.941
59	20211002 oxycodone-B2-11			0.99	261136	18582.2		4.22		9762	2021-10-02	20:07:06	1:A,3	14.053
60	20211002 oxycodone-B2-12			0.99	240289	18497.5		3.901		7172	2021-10-02	20:09:39	1:A,4	12.99
61	20211002 oxycodone-B2-13			0.99	231698	17800.6		3.909		4853	2021-10-02	20:12:13	1:A,5	13.016
62	20211002 oxycodone-B2-14			0.99	228820	18343.3		3.746		7846	2021-10-02	20:14:46	1:A,6	12.474
63	20211002 oxycodone-B2-15			0.99	255750	18921.3		4.059		7382	2021-10-02	20:17:20	1:A,7	13.517
64	20211002 oxycodone-B2-16			0.99	229974	18652.8		3.702		5764	2021-10-02	20:19:53	1:A,8	12.329
65	20211002 oxycodone-C1-1			0.99	6366	19169.3		0.099		345	2021-10-02	20:22:27	1:B,1	0.332
66	20211002 oxycodone-C1-2			0.99	6297	18568.5		0.101		314	2021-10-02	20:25:00	1:B,2	0.339
67	20211002 oxycodone-C1-3			0.99	5850	19852		0.088		402	2021-10-02	20:27:34	1:B,3	0.295
68	20211002 oxycodone-C1-4			0.99	9112	19719.1		0.138		581	2021-10-02	20:30:07	1:B,4	0.462
69	20211002 oxycodone-C1-5			0.99	7895	19136.8		0.123		672	2021-10-02	20:32:41	1:B,5	0.413
70	20211002 oxycodone-C1-6			0.99	9576	20258.4		0.141		652	2021-10-02	20:35:15	1:B,6	0.473
71	20211002 oxycodone-C1-7			0.99	19843	20414.2		0.291		861	2021-10-02	20:37:48	1:B,7	0.972
72	20211002 oxycodone-C1-8			1	18279	20040.4		0.273		99	2021-10-02	20:40:23	1:B,8	0.912
73	20211002 oxycodone-C1-9			0.99	63374	20007.8		0.95		2532	2021-10-02	20:42:57	1:C,1	3.167
74	20211002 oxycodone-C1-10			1	65776	19838.1		0.995		4567	2021-10-02	20:45:30	1:C,2	3.316
75	20211002 oxycodone-C1-11			0.99	170493	20672.2		2.476		4701	2021-10-02	20:48:04	1:C,3	8.247
76	20211002 oxycodone-C1-12			0.99	146466	20146.2		2.183		5494	2021-10-02	20:50:37	1:C,4	7.27
77	20211002 oxycodone-C1-13			0.99	230744	23133.4		2.995		4162	2021-10-02	20:53:11	1:C,5	9.974
78	20211002 oxycodone-C1-14			1	214160	20397.2		3.153		5897	2021-10-02	20:55:44	1:C,6	10.5
79	20211002 oxycodone-C1-15			0.99	212687	20896.8		3.056		3836	2021-10-02	20:58:18	1:C,7	10.178
80	20211002 oxycodone-C1-16			0.99	209197	20214.9		3.107		4954	2021-10-02	21:00:51	1:C,8	10.349
81	20211002 oxycodone-C2-1			0.99	4276	18794.5		0.067		286	2021-10-02	21:03:25	1:D,1	0.228
82	20211002 oxycodone-C2-2			0.99	3679	19216.4		0.057		238	2021-10-02	21:05:58	1:D,2	0.191
83	20211002 oxycodone-C2-3			0.99	3089	19976.8		0.045		218	2021-10-02	21:08:32	1:D,3	0.155
84	20211002 oxycodone-C2-4			0.99	3024	20585.7		0.043		264	2021-10-02	21:11:05	1:D,4	0.147
85	20211002 oxycodone-C2-5			0.99	7051	20242.7		0.104		288	2021-10-02	21:13:39	1:D,5	0.348
86	20211002 oxycodone-C2-6			0.99	4917	20156.3		0.072		355	2021-10-02	21:16:13	1:D,6	0.244
87	20211002 oxycodone-C2-7			0.99	7178	19599.9		0.109		441	2021-10-02	21:18:46	1:D,7	0.366
88	20211002 oxycodone-C2-8			1	10719	25881.6		0.123		125	2021-10-02	21:21:20	1:D,8	0.414
89	20211002 oxycodone-C2-9			1	47540	19625.2		0.727		2070	2021-10-02	21:23:53	1:E,1	2.422
90	20211002 oxycodone-C2-10			1	62296	26830		0.696		3055	2021-10-02	21:26:27	1:E,2	2.322
91	20211002 oxycodone-C2-11			1	111031	19788.1		1.684		4779	2021-10-02	21:29:00	1:E,3	5.611
92	20211002 oxycodone-C2-12			0.99	127074	20321.2		1.877		5894	2021-10-02	21:31:34	1:E,4	6.253
93	20211002 oxycodone-C2-13			0.99	157688	20549.7		2.304		5154	2021-10-02	21:34:07	1:E,5	7.673
94	20211002 oxycodone-C2-14			1	175097	26398.3		1.991		9092	2021-10-02	21:36:41	1:E,6	6.633
95	20211002 oxycodone-C2-15			0.99	212002	23838.7		2.67		4961	2021-10-02	21:39:14	1:E,7	8.893
96	20211002 oxycodone-C2-16			0.99	174571	20995.4		2.496		4946	2021-10-02	21:41:48	1:E,8	8.315
Compound 4: noroxycodone-1 (1)
	Name	Sample Text	Type	RT	Area	IS Area	Std. Conc	Conc.	%Dev	S/N	Acq.Date	Acq.Time	Vial	Response
1	20211002 oxycodone-A1-1			0.99	8769	9184.8		0.309		495	2021-10-02	14:24:06	1:A,1	0.955
2	20211002 oxycodone-A1-2			0.99	10978	8847.15		0.396		677	2021-10-02	14:26:40	1:A,2	1.241
3	20211002 oxycodone-A1-3			0.98	10281	9919.93		0.334		670	2021-10-02	14:29:13	1:A,3	1.036
4	20211002 oxycodone-A1-4			0.98	10165	10190.4		0.322		420	2021-10-02	14:31:47	1:A,4	0.998
5	20211002 oxycodone-A1-5			0.98	18968	10817.8		0.553		944	2021-10-02	14:34:20	1:A,5	1.753
6	20211002 oxycodone-A1-6			0.99	20412	11765.7		0.547		1410	2021-10-02	14:36:54	1:A,6	1.735
7	20211002 oxycodone-A1-7			0.98	44157	11364.6		1.205		1082	2021-10-02	14:39:27	1:A,7	3.885
8	20211002 oxycodone-A1-8			0.98	28674	11025.2		0.812		1880	2021-10-02	14:42:02	1:A,8	2.601
9	20211002 oxycodone-A1-9			0.99	140875	12376.2		3.497		7394	2021-10-02	14:44:35	1:B,1	11.383
10	20211002 oxycodone-A1-10			0.99	130437	12796.3		3.134		3792	2021-10-02	14:47:09	1:B,2	10.193
11	20211002 oxycodone-A1-11			0.98	217167	12851.2		5.184		6757	2021-10-02	14:49:42	1:B,3	16.899
12	20211002 oxycodone-A1-12			0.99	184365	12049.3		4.695		5312	2021-10-02	14:52:16	1:B,4	15.301
13	20211002 oxycodone-A1-13			0.98	185151	11906.2		4.772		2574	2021-10-02	14:54:49	1:B,5	15.551
14	20211002 oxycodone-A1-14			0.99	181955	12388.4		4.508		5113	2021-10-02	14:57:23	1:B,6	14.687
15	20211002 oxycodone-A1-15			0.98	184031	12566.1		4.495		7597	2021-10-02	14:59:56	1:B,7	14.645
16	20211002 oxycodone-A1-16			0.98	197596	13342.1		4.545		5328	2021-10-02	15:02:30	1:B,8	14.81
17	20211002 oxycodone-A2-1			0.99	4255	10207.2		0.144		241	2021-10-02	15:05:03	1:C,1	0.417
18	20211002 oxycodone-A2-2			0.99	3988	9461		0.146		227	2021-10-02	15:07:37	1:C,2	0.422
19	20211002 oxycodone-A2-3			0.98	8716	12035.1		0.238		562	2021-10-02	15:10:10	1:C,3	0.724
20	20211002 oxycodone-A2-4			0.99	9826	11050.8		0.289		763	2021-10-02	15:12:44	1:C,4	0.889
21	20211002 oxycodone-A2-5			0.99	19160	11703.7		0.517		883	2021-10-02	15:15:17	1:C,5	1.637
22	20211002 oxycodone-A2-6			0.99	22137	12853		0.543		820	2021-10-02	15:17:51	1:C,6	1.722
23	20211002 oxycodone-A2-7			0.99	37353	12754.7		0.912		2048	2021-10-02	15:20:24	1:C,7	2.929
24	20211002 oxycodone-A2-8			0.99	34485	11684.4		0.919		1225	2021-10-02	15:22:58	1:C,8	2.951
25	20211002 oxycodone-A2-9			0.98	123267	11944.5		3.172		4613	2021-10-02	15:25:32	1:D,1	10.32
26	20211002 oxycodone-A2-10			0.99	121122	12266.8		3.036		7404	2021-10-02	15:28:05	1:D,2	9.874
27	20211002 oxycodone-A2-11			0.98	153257	12592.2		3.738		6945	2021-10-02	15:30:39	1:D,3	12.171
28	20211002 oxycodone-A2-12			0.99	181376	12815.1		4.345		6752	2021-10-02	15:33:12	1:D,4	14.153
29	20211002 oxycodone-A2-13			0.99	171511	12162.8		4.329		5256	2021-10-02	15:35:46	1:D,5	14.101
30	20211002 oxycodone-A2-14			0.99	166655	12769.9		4.007		3907	2021-10-02	15:38:19	1:D,6	13.051
31	20211002 oxycodone-A2-15			0.99	168380	12208.4		4.234		5847	2021-10-02	15:40:53	1:D,7	13.792
32	20211002 oxycodone-A2-16			0.98	178676	11878.3		4.616		2789	2021-10-02	15:43:26	1:D,8	15.042
33	20211002 oxycodone-B1-1			0.99	969	12146.8		0.041		100	2021-10-02	19:00:35	2:D,1	0.08
34	20211002 oxycodone-B1-2			0.99	936	12677.2		0.039		107	2021-10-02	19:03:06	2:D,2	0.074
35	20211002 oxycodone-B1-3			0.99	993	12647.8		0.041		59	2021-10-02	19:05:40	2:D,3	0.078
36	20211002 oxycodone-B1-4			0.99	958	13981.3		0.038		59	2021-10-02	19:08:13	2:D,4	0.069
37	20211002 oxycodone-B1-5			0.99	1773	15266.8		0.052		155	2021-10-02	19:10:47	2:D,5	0.116
38	20211002 oxycodone-B1-6			0.99	1857	15278.5		0.054		161	2021-10-02	19:13:21	2:D,6	0.122
39	20211002 oxycodone-B1-7			0.99	6799	16973.1		0.139		349	2021-10-02	19:15:54	2:D,7	0.401
40	20211002 oxycodone-B1-8			0.99	5406	15508.2		0.123		259	2021-10-02	19:18:28	2:D,8	0.349
41	20211002 oxycodone-B1-9			0.99	129149	16702.7		2.381		4242	2021-10-02	19:21:02	2:E,1	7.732
42	20211002 oxycodone-B1-10			0.99	116191	16532.5		2.166		3950	2021-10-02	19:23:36	2:E,2	7.028
43	20211002 oxycodone-B1-11			0.99	243644	16875		4.432		7911	2021-10-02	19:26:09	2:E,3	14.438
44	20211002 oxycodone-B1-12			0.99	255439	19551.3		4.012		9368	2021-10-02	19:28:43	2:E,4	13.065
45	20211002 oxycodone-B1-13			0.99	244346	17071.1		4.394		6777	2021-10-02	19:31:16	2:E,5	14.313
46	20211002 oxycodone-B1-14			0.99	277177	18445.9		4.612		8460	2021-10-02	19:33:50	2:E,6	15.026
47	20211002 oxycodone-B1-15			0.99	241700	17456.5		4.251		8721	2021-10-02	19:36:23	2:E,7	13.846
48	20211002 oxycodone-B1-16			0.99	270782	18117.4		4.587		5463	2021-10-02	19:38:57	2:E,8	14.946
49	20211002 oxycodone-B2-1			0.99	842	15300.1		0.034		43	2021-10-02	19:41:31	2:F,1	0.055
50	20211002 oxycodone-B2-2			0.99	979	14134.6		0.038		52	2021-10-02	19:44:04	2:F,2	0.069
51	20211002 oxycodone-B2-3			0.99	865	17482.5		0.032		38	2021-10-02	19:46:38	2:F,3	0.049
52	20211002 oxycodone-B2-4			0.99	823	14958.7		0.034		58	2021-10-02	19:49:11	2:F,4	0.055
53	20211002 oxycodone-B2-5			0.99	1736	17330.2		0.047		82	2021-10-02	19:51:44	2:F,5	0.1
54	20211002 oxycodone-B2-6			0.99	1725	17301.2		0.047		89	2021-10-02	19:54:18	2:F,6	0.1
55	20211002 oxycodone-B2-7			0.99	6773	19818.4		0.121		372	2021-10-02	19:56:52	2:F,7	0.342
56	20211002 oxycodone-B2-8			0.99	5868	17754.8		0.118		241	2021-10-02	19:59:25	2:F,8	0.331
57	20211002 oxycodone-B2-9			0.99	171881	22104.7		2.394		7059	2021-10-02	20:01:59	1:A,1	7.776
58	20211002 oxycodone-B2-10			0.99	136894	17671.3		2.386		7009	2021-10-02	20:04:32	1:A,2	7.747
59	20211002 oxycodone-B2-11			0.99	254815	18582.2		4.21		15253	2021-10-02	20:07:06	1:A,3	13.713
60	20211002 oxycodone-B2-12			0.99	234405	18497.5		3.892		3946	2021-10-02	20:09:39	1:A,4	12.672
61	20211002 oxycodone-B2-13			0.99	228128	17800.6		3.936		8640	2021-10-02	20:12:13	1:A,5	12.816
62	20211002 oxycodone-B2-14			0.99	229510	18343.3		3.843		6587	2021-10-02	20:14:46	1:A,6	12.512
63	20211002 oxycodone-B2-15			0.99	251531	18921.3		4.082		10020	2021-10-02	20:17:20	1:A,7	13.294
64	20211002 oxycodone-B2-16			0.99	225750	18652.8		3.718		7317	2021-10-02	20:19:53	1:A,8	12.103
65	20211002 oxycodone-C1-1			0.99	6023	19169.3		0.113		250	2021-10-02	20:22:27	1:B,1	0.314
66	20211002 oxycodone-C1-2			0.99	6403	18568.5		0.122		304	2021-10-02	20:25:00	1:B,2	0.345
67	20211002 oxycodone-C1-3			0.99	5085	19852		0.095		287	2021-10-02	20:27:34	1:B,3	0.256
68	20211002 oxycodone-C1-4			0.99	8812	19719.1		0.153		433	2021-10-02	20:30:07	1:B,4	0.447
69	20211002 oxycodone-C1-5			0.99	7476	19136.8		0.136		309	2021-10-02	20:32:41	1:B,5	0.391
70	20211002 oxycodone-C1-6			0.99	9413	20258.4		0.159		621	2021-10-02	20:35:15	1:B,6	0.465
71	20211002 oxycodone-C1-7			0.99	19304	20414.2		0.306		978	2021-10-02	20:37:48	1:B,7	0.946
72	20211002 oxycodone-C1-8			1	18099	20040.4		0.293		961	2021-10-02	20:40:23	1:B,8	0.903
73	20211002 oxycodone-C1-9			0.99	63171	20007.8		0.982		2144	2021-10-02	20:42:57	1:C,1	3.157
74	20211002 oxycodone-C1-10			1	65423	19838.1		1.025		3186	2021-10-02	20:45:30	1:C,2	3.298
75	20211002 oxycodone-C1-11			0.99	171605	20672.2		2.555		5108	2021-10-02	20:48:04	1:C,3	8.301
76	20211002 oxycodone-C1-12			0.99	144181	20146.2		2.205		4124	2021-10-02	20:50:37	1:C,4	7.157
77	20211002 oxycodone-C1-13			0.99	227804	23133.4		3.028		4969	2021-10-02	20:53:11	1:C,5	9.847
78	20211002 oxycodone-C1-14			1	207851	20397.2		3.133		6432	2021-10-02	20:55:44	1:C,6	10.19
79	20211002 oxycodone-C1-15			1	208172	20896.8		3.063		6443	2021-10-02	20:58:18	1:C,7	9.962
80	20211002 oxycodone-C1-16			1	206838	20214.9		3.145		4600	2021-10-02	21:00:51	1:C,8	10.232
81	20211002 oxycodone-C2-1			1	4379	18794.5		0.088		189	2021-10-02	21:03:25	1:D,1	0.233
82	20211002 oxycodone-C2-2			0.99	3762	19216.4		0.077		189	2021-10-02	21:05:58	1:D,2	0.196
83	20211002 oxycodone-C2-3			0.99	2914	19976.8		0.061		135	2021-10-02	21:08:32	1:D,3	0.146
84	20211002 oxycodone-C2-4			0.99	2804	20585.7		0.058		151	2021-10-02	21:11:05	1:D,4	0.136
85	20211002 oxycodone-C2-5			1	6905	20242.7		0.121		411	2021-10-02	21:13:39	1:D,5	0.341
86	20211002 oxycodone-C2-6			0.99	4362	20156.3		0.083		266	2021-10-02	21:16:13	1:D,6	0.216
87	20211002 oxycodone-C2-7			1	7126	19599.9		0.128		304	2021-10-02	21:18:46	1:D,7	0.364
88	20211002 oxycodone-C2-8			1	10689	25881.6		0.143		503	2021-10-02	21:21:20	1:D,8	0.413
89	20211002 oxycodone-C2-9			1	45978	19625.2		0.733		1724	2021-10-02	21:23:53	1:E,1	2.343
90	20211002 oxycodone-C2-10			1	62673	26830		0.731		2293	2021-10-02	21:26:27	1:E,2	2.336
91	20211002 oxycodone-C2-11			1	105061	19788.1		1.64		3774	2021-10-02	21:29:00	1:E,3	5.309
92	20211002 oxycodone-C2-12			1	124833	20321.2		1.895		3599	2021-10-02	21:31:34	1:E,4	6.143
93	20211002 oxycodone-C2-13			1	155518	20549.7		2.331		4287	2021-10-02	21:34:07	1:E,5	7.568
94	20211002 oxycodone-C2-14			1	171662	26398.3		2.005		6328	2021-10-02	21:36:41	1:E,6	6.503
95	20211002 oxycodone-C2-15			0.99	211394	23838.7		2.728		5810	2021-10-02	21:39:14	1:E,7	8.868
96	20211002 oxycodone-C2-16			0.99	171598	20995.4		2.516		5313	2021-10-02	21:41:48	1:E,8	8.173
