# Supplementary material for: The effect of icotinib or apatinib on the pharmacokinetic profile of oxycodone in rats and the underlying mechanism
Source: PeerJ. 2023 Dec 8;11:e16601. doi: 10.7717/peerj.16601 (PMC10712305; doi:10.7717/peerj.16601)
Supplement: Supplemental Information 1 [file peerj-11-16601-s001.zip › raw data/20210926-oxy.xlsx]

## Sheet: Sheet1
Quantify Compound Summary Report
Printed Sun Sep 26 19:32:06 2021
Compound 1: MDZL
	Name	Sample Text	Type	RT	Area	IS Area	Std. Conc	Conc.	%Dev	S/N	Acq.Date	Acq.Time	Vial	Response
1	20210924 oxycodone-S1		Standard	1.23	386351		1	1.029	2.9	26097	2021-09-24	08:57:09	2:A,1	386351
2	20210924 oxycodone-S2		Standard	1.23	376506		1	1.003	0.3	27325	2021-09-24	08:52:57	2:A,2	376506
3	20210924 oxycodone-S3		Standard	1.23	383068		1	1.02	2	25387	2021-09-24	08:59:57	2:A,3	383068
4	20210924 oxycodone-S4		Standard	1.23	350834		1	0.934	-6.6	15503	2021-09-24	09:02:38	2:A,4	350834
5	20210924 oxycodone-S5		Standard	1.23	364053		1	0.969	-3.1	24232	2021-09-24	08:50:13	2:A,5	364053
6	20210924 oxycodone-S6		Standard	1.23	392477		1	1.045	4.5	26680	2021-09-24	09:05:21	2:A,6	392477
7	20210924 oxycodone-A1-1			1.23	466482		1	1.242	24.2	18328	2021-09-24	09:11:03	2:A,7	466482
8	20210924 oxycodone-A1-2			1.23	411734		1	1.096	9.6	29123	2021-09-24	09:13:49	2:A,8	411734
9	20210924 oxycodone-A1-3			1.23	388962		1	1.036	3.6	12538	2021-09-24	09:16:30	2:B,1	388962
10	20210924 oxycodone-A1-4			1.23	386670		1	1.03	3	14404	2021-09-24	09:19:12	2:B,2	386670
11	20210924 oxycodone-A1-5			1.23	384142		1	1.023	2.3	16770	2021-09-24	09:21:53	2:B,3	384142
12	20210924 oxycodone-A1-6			1.23	427458		1	1.138	13.8	18477	2021-09-24	09:24:35	2:B,4	427458
13	20210924 oxycodone-A1-7			1.23	426770		1	1.136	13.6	31938	2021-09-24	09:27:17	2:B,5	426770
14	20210924 oxycodone-A1-8			1.23	509004		1	1.355	35.5	27473	2021-09-24	09:29:58	2:B,6	509004
15	20210924 oxycodone-A1-9			1.23	417073		1	1.111	11.1	18635	2021-09-24	09:32:40	2:B,7	417073
16	20210924 oxycodone-A1-10			1.23	397791		1	1.059	5.9	19636	2021-09-24	09:35:22	2:B,8	397791
17	20210924 oxycodone-A2-1			1.23	407944		1	1.086	8.6	20589	2021-09-24	09:38:04	2:C,1	407944
18	20210924 oxycodone-A2-2			1.23	409483		1	1.09	9	14913	2021-09-24	09:40:45	2:C,2	409483
19	20210924 oxycodone-A2-3			1.23	399748		1	1.064	6.4	17661	2021-09-24	09:43:27	2:C,3	399748
20	20210924 oxycodone-A2-4			1.23	432389		1	1.151	15.1	18851	2021-09-24	09:46:09	2:C,4	432389
21	20210924 oxycodone-A2-5			1.23	398317		1	1.061	6.1	22697	2021-09-24	09:48:50	2:C,5	398317
22	20210924 oxycodone-A2-6			1.23	366944		1	0.977	-2.3	17257	2021-09-24	09:51:32	2:C,6	366944
23	20210924 oxycodone-A2-7			1.23	414980		1	1.105	10.5	23519	2021-09-24	09:54:13	2:C,7	414980
24	20210924 oxycodone-A2-8			1.23	398253		1	1.06	6	18493	2021-09-24	09:56:55	2:C,8	398253
25	20210924 oxycodone-A2-9			1.23	364333		1	0.97	-3	19905	2021-09-24	09:59:37	2:D,1	364333
26	20210924 oxycodone-A2-10			1.23	416822		1	1.11	11	22539	2021-09-24	10:02:19	2:D,2	416822
27	20210924 oxycodone-A3-1			1.23	393973		1	1.049	4.9	21298	2021-09-24	10:05:00	2:D,3	393973
28	20210924 oxycodone-A3-2			1.23	386798		1	1.03	3	17966	2021-09-24	10:07:42	2:D,4	386798
29	20210924 oxycodone-A3-3			1.23	409872		1	1.091	9.1	18893	2021-09-24	10:10:23	2:D,5	409872
30	20210924 oxycodone-A3-4			1.23	387436		1	1.032	3.2	15318	2021-09-24	10:13:05	2:D,6	387436
31	20210924 oxycodone-A3-5			1.23	408766		1	1.088	8.8	22678	2021-09-24	10:15:46	2:D,7	408766
32	20210924 oxycodone-A3-6			1.23	406026		1	1.081	8.1	21382	2021-09-24	10:18:28	2:D,8	406026
33	20210924 oxycodone-A3-7			1.23	467711		1	1.245	24.5	20532	2021-09-24	10:21:10	2:E,1	467711
34	20210924 oxycodone-A3-8			1.23	424202		1	1.13	13	28079	2021-09-24	10:23:51	2:E,2	424202
35	20210924 oxycodone-A3-9			1.23	392149		1	1.044	4.4	15420	2021-09-24	10:26:33	2:E,3	392149
36	20210924 oxycodone-A3-10			1.23	395692		1	1.054	5.4	22842	2021-09-24	10:29:15	2:E,4	395692
37	20210924 oxycodone-A4-1			1.23	374615		1	0.998	-0.2	13755	2021-09-24	10:31:56	2:E,5	374615
38	20210924 oxycodone-A4-2			1.23	387272		1	1.031	3.1	17436	2021-09-24	10:34:38	2:E,6	387272
39	20210924 oxycodone-A4-3			1.23	391069		1	1.041	4.1	16191	2021-09-24	10:37:20	2:E,7	391069
40	20210924 oxycodone-A4-4			1.23	398203		1	1.06	6	25706	2021-09-24	10:40:01	2:E,8	398203
41	20210924 oxycodone-A4-5			1.23	381013		1	1.015	1.5	18754	2021-09-24	10:42:43	2:F,1	381013
42	20210924 oxycodone-A4-6			1.23	423901		1	1.129	12.9	23659	2021-09-24	10:45:24	2:F,2	423901
43	20210924 oxycodone-A4-7			1.23	404810		1	1.078	7.8	22013	2021-09-24	10:48:06	2:F,3	404810
44	20210924 oxycodone-A4-8			1.23	446858		1	1.19	19	23232	2021-09-24	10:50:48	2:F,4	446858
45	20210924 oxycodone-A4-9			1.23	412868		1	1.099	9.9	21752	2021-09-24	10:53:29	2:F,5	412868
46	20210924 oxycodone-A4-10			1.23	386778		1	1.03	3	16511	2021-09-24	10:56:11	2:F,6	386778
47	20210924 oxycodone-A5-1			1.23	382413		1	1.018	1.8	24287	2021-09-24	10:58:53	2:F,7	382413
48	20210924 oxycodone-A5-2			1.23	402140		1	1.071	7.1	18654	2021-09-24	11:01:34	2:F,8	402140
49	20210924 oxycodone-A5-3			1.23	412286		1	1.098	9.8	23723	2021-09-24	11:04:16	1:A,1	412286
50	20210924 oxycodone-A5-4			1.23	386320		1	1.029	2.9	21282	2021-09-24	11:06:57	1:A,2	386320
51	20210924 oxycodone-A5-5			1.23	394545		1	1.051	5.1	11498	2021-09-24	11:09:39	1:A,3	394545
52	20210924 oxycodone-A5-6			1.23	374990		1	0.999	-0.1	14686	2021-09-24	11:12:21	1:A,4	374990
53	20210924 oxycodone-A5-7			1.23	346458		1	0.923	-7.7	18290	2021-09-24	11:15:02	1:A,5	346458
54	20210924 oxycodone-A5-8			1.23	399402		1	1.064	6.4	14055	2021-09-24	11:17:44	1:A,6	399402
55	20210924 oxycodone-A5-9			1.23	383338		1	1.021	2.1	16784	2021-09-24	11:20:26	1:A,7	383338
56	20210924 oxycodone-A5-10			1.23	357925		1	0.953	-4.7	16366	2021-09-24	11:23:07	1:A,8	357925
57	20210924 oxycodone-A6-1			1.23	354145		1	0.943	-5.7	18295	2021-09-24	11:25:49	1:B,1	354145
58	20210924 oxycodone-A6-2			1.23	371480		1	0.989	-1.1	15875	2021-09-24	11:28:30	1:B,2	371480
59	20210924 oxycodone-A6-3			1.23	401655		1	1.07	7	19689	2021-09-24	11:31:12	1:B,3	401654
60	20210924 oxycodone-A6-4			1.23	426653		1	1.136	13.6	19322	2021-09-24	11:33:54	1:B,4	426653
61	20210924 oxycodone-A6-5			1.23	385071		1	1.025	2.5	15856	2021-09-24	11:36:35	1:B,5	385071
62	20210924 oxycodone-A6-6			1.23	350922		1	0.934	-6.6	11032	2021-09-24	11:39:17	1:B,6	350922
63	20210924 oxycodone-A6-7			1.23	414371		1	1.103	10.3	23757	2021-09-24	11:41:59	1:B,7	414371
64	20210924 oxycodone-A6-8			1.23	404280		1	1.077	7.7	18672	2021-09-24	11:44:41	1:B,8	404280
65	20210924 oxycodone-A6-9			1.23	374155		1	0.996	-0.4	17125	2021-09-24	11:47:22	1:C,1	374155
66	20210924 oxycodone-A6-10			1.23	456404		1	1.215	21.5	25991	2021-09-24	11:50:07	1:C,2	456404
67	20210924 oxycodone-B1--1			1.23	424681		1	1.131	13.1	17023	2021-09-24	11:52:54	1:C,3	424681
68	20210924 oxycodone-B1--2			1.23	388542		1	1.035	3.5	12232	2021-09-24	11:55:36	1:C,4	388542
69	20210924 oxycodone-B1--3			1.23	388127		1	1.033	3.3	13125	2021-09-24	11:58:17	1:C,5	388127
70	20210924 oxycodone-B1--4			1.23	397936		1	1.06	6	13547	2021-09-24	12:00:59	1:C,6	397936
71	20210924 oxycodone-B1--5			1.23	396640		1	1.056	5.6	15844	2021-09-24	12:03:41	1:C,7	396640
72	20210924 oxycodone-B1--6			1.23	388340		1	1.034	3.4	16184	2021-09-24	12:06:22	1:C,8	388340
73	20210924 oxycodone-B1--7			1.23	402856		1	1.073	7.3	18599	2021-09-24	12:09:04	1:D,1	402856
74	20210924 oxycodone-B1--8			1.23	879		1	0.002	-99.8	36	2021-09-24	12:11:45	1:D,2	879.285
75	20210924 oxycodone-B1--9			1.23	364862		1	0.972	-2.8	16350	2021-09-24	12:14:27	1:D,3	364862
76	20210924 oxycodone-B1--10			1.23	424849		1	1.131	13.1	28230	2021-09-24	12:17:09	1:D,4	424849
77	20210924 oxycodone-B2--1			1.24	398220		1	1.06	6	18355	2021-09-24	12:19:50	1:D,5	398220
78	20210924 oxycodone-B2--2			1.24	520042		1	1.385	38.5	21943	2021-09-24	12:22:32	1:D,6	520042
79	20210924 oxycodone-B2--3			1.24	483000		1	1.286	28.6	22875	2021-09-24	12:25:14	1:D,7	483000
80	20210924 oxycodone-B2--4			1.24	434124		1	1.156	15.6	15742	2021-09-24	12:27:55	1:D,8	434124
81	20210924 oxycodone-B2--5			1.24	423733		1	1.128	12.8	16014	2021-09-24	12:30:37	1:E,1	423733
82	20210924 oxycodone-B2--6			1.23	432651		1	1.152	15.2	26245	2021-09-24	12:33:18	1:E,2	432651
83	20210924 oxycodone-B2--7			1.24	473296		1	1.26	26	16500	2021-09-24	12:36:00	1:E,3	473296
84	20210924 oxycodone-B2--8			1.23	471607		1	1.256	25.6	22741	2021-09-24	12:38:41	1:E,4	471607
85	20210924 oxycodone-B2--9			1.24	401330		1	1.069	6.9	13968	2021-09-24	12:41:25	1:E,5	401330
86	20210924 oxycodone-B2--10			1.23	420152		1	1.119	11.9	19326	2021-09-24	12:44:06	1:E,6	420152
87	20210924 oxycodone-B3-1			1.24	427858		1	1.139	13.9	19033	2021-09-24	12:46:47	1:E,7	427858
88	20210924 oxycodone-B3-2			1.24	606137		1	1.614	61.4	19734	2021-09-24	12:49:29	1:E,8	606137
89	20210924 oxycodone-B3-3			1.23	423623		1	1.128	12.8	18119	2021-09-24	12:52:10	1:F,1	423623
90	20210924 oxycodone-B3-4			1.23	425741		1	1.134	13.4	14005	2021-09-24	12:54:52	1:F,2	425741
91	20210924 oxycodone-B3-5			1.24	402859		1	1.073	7.3	13570	2021-09-24	12:57:34	1:F,3	402859
92	20210924 oxycodone-B3-6			1.24	436371		1	1.162	16.2	23517	2021-09-24	13:00:15	1:F,4	436371
93	20210924 oxycodone-B3-7			1.24	451517		1	1.202	20.2	18777	2021-09-24	13:02:57	1:F,5	451517
94	20210924 oxycodone-B3-8			1.24	427033		1	1.137	13.7	21043	2021-09-24	13:05:39	1:F,6	427033
95	20210924 oxycodone-B3-9			1.24	418024		1	1.113	11.3	23398	2021-09-24	13:08:20	1:F,7	418024
96	20210924 oxycodone-B3-10			1.24	485939		1	1.294	29.4	20468	2021-09-24	13:11:02	2:A,1	485939
97	20210924 oxycodone-B4--1			1.23	265923		1	0.708	-29.2	24090	2021-09-24	17:17:24	2:A,1	265923
98	20210924 oxycodone-B4--2			1.23	265963		1	0.708	-29.2	20168	2021-09-24	17:20:11	2:A,2	265963
99	20210924 oxycodone-B4--3			1.23	259675		1	0.691	-30.9	21310	2021-09-24	17:22:53	2:A,3	259675
100	20210924 oxycodone-B4--4			1.23	261354		1	0.696	-30.4	15440	2021-09-24	17:25:34	2:A,4	261354
101	20210924 oxycodone-B4--5			1.23	256470		1	0.683	-31.7	7027	2021-09-24	17:28:16	2:A,5	256470
102	20210924 oxycodone-B4--6			1.23	186		1	0	-100	10	2021-09-24	17:30:58	2:A,6	185.591
103	20210924 oxycodone-B4--7			1.23	247170		1	0.658	-34.2	16985	2021-09-24	17:33:39	2:A,7	247170
104	20210924 oxycodone-B4--8			1.23	267811		1	0.713	-28.7	14664	2021-09-24	17:36:21	2:A,8	267811
105	20210924 oxycodone-B4--9			1.23	260872		1	0.695	-30.5	17145	2021-09-24	17:39:03	2:B,1	260872
106	20210924 oxycodone-B4--10			1.23	253238		1	0.674	-32.6	16538	2021-09-24	17:41:44	2:B,2	253238
107	20210924 oxycodone-B5--1			1.23	253595		1	0.675	-32.5	16854	2021-09-24	17:44:26	2:B,3	253595
108	20210924 oxycodone-B5--2			1.23	279841		1	0.745	-25.5	16669	2021-09-24	17:47:07	2:B,4	279841
109	20210924 oxycodone-B5--3			1.23	319143		1	0.85	-15	21058	2021-09-24	17:49:49	2:B,5	319143
110	20210924 oxycodone-B5--4			1.23	280719		1	0.747	-25.3	14997	2021-09-24	17:52:31	2:B,6	280718
111	20210924 oxycodone-B5--5			1.23	267741		1	0.713	-28.7	15969	2021-09-24	17:55:13	2:B,7	267741
112	20210924 oxycodone-B5--6			1.23	384247		1	1.023	2.3	18332	2021-09-24	17:57:54	2:B,8	384247
113	20210924 oxycodone-B5--7			1.23	307242		1	0.818	-18.2	18452	2021-09-24	18:00:36	2:C,1	307242
114	20210924 oxycodone-B5--8			1.23	330419		1	0.88	-12	22572	2021-09-24	18:03:18	2:C,2	330419
115	20210924 oxycodone-B5--9			1.23	274658		1	0.731	-26.9	15148	2021-09-24	18:06:00	2:C,3	274658
116	20210924 oxycodone-B5--10			1.23	270799		1	0.721	-27.9	16571	2021-09-24	18:08:41	2:C,4	270799
117	20210924 oxycodone-B6--1			1.23	296958		1	0.791	-20.9	12209	2021-09-24	18:11:23	2:C,5	296958
118	20210924 oxycodone-B6--2			1.23	274548		1	0.731	-26.9	17431	2021-09-24	18:14:04	2:C,6	274548
119	20210924 oxycodone-B6--3			1.23	277294		1	0.738	-26.2	16337	2021-09-24	18:16:46	2:C,7	277294
120	20210924 oxycodone-B6--4			1.23	276070		1	0.735	-26.5	16486	2021-09-24	18:19:29	2:C,8	276070
121	20210924 oxycodone-B6--5			1.23	327692		1	0.873	-12.7	16821	2021-09-24	18:22:10	2:D,1	327692
122	20210924 oxycodone-B6--6			1.23	258985		1	0.69	-31	13273	2021-09-24	18:24:52	2:D,2	258985
123	20210924 oxycodone-B6--7			1.23	296415		1	0.789	-21.1	15564	2021-09-24	18:27:33	2:D,3	296415
124	20210924 oxycodone-B6--8			1.23	209223		1	0.557	-44.3	10898	2021-09-24	18:30:15	2:D,4	209223
125	20210924 oxycodone-B6--9			1.23	311916		1	0.831	-16.9	16650	2021-09-24	18:32:57	2:D,5	311916
126	20210924 oxycodone-B6--10			1.23	300446		1	0.8	-20	13284	2021-09-24	18:35:38	2:D,6	300446
127	20210924 oxycodone-C1-1			1.23	318337		1	0.848	-15.2	19764	2021-09-24	18:38:20	2:D,7	318337
128	20210924 oxycodone-C1-2			1.23	308065		1	0.82	-18	24292	2021-09-24	18:41:02	2:D,8	308065
129	20210924 oxycodone-C1-3			1.23	282486		1	0.752	-24.8	11696	2021-09-24	18:43:44	2:E,1	282486
130	20210924 oxycodone-C1-4			1.23	284250		1	0.757	-24.3	18090	2021-09-24	18:46:26	2:E,2	284250
131	20210924 oxycodone-C1-5			1.23	388179		1	1.034	3.4	22589	2021-09-24	18:49:08	2:E,3	388179
132	20210924 oxycodone-C1-6			1.23	293858		1	0.782	-21.8	12940	2021-09-24	18:51:49	2:E,4	293858
133	20210924 oxycodone-C1-7			1.23	292825		1	0.78	-22	13667	2021-09-24	18:54:31	2:E,5	292825
134	20210924 oxycodone-C1-8			1.23	274976		1	0.732	-26.8	16823	2021-09-24	18:57:12	2:E,6	274976
135	20210924 oxycodone-C1-9			1.23	282898		1	0.753	-24.7	13183	2021-09-24	18:59:54	2:E,7	282898
136	20210924 oxycodone-C1-10			1.23	276321		1	0.736	-26.4	23399	2021-09-24	19:02:35	2:E,8	276321
137	20210924 oxycodone-C2-1			1.23	296354		1	0.789	-21.1	16557	2021-09-24	19:05:17	2:F,1	296354
138	20210924 oxycodone-C2-2			1.23	265958		1	0.708	-29.2	12964	2021-09-24	19:07:59	2:F,2	265958
139	20210924 oxycodone-C2-3			1.23	278472		1	0.742	-25.8	14924	2021-09-24	19:10:40	2:F,3	278472
140	20210924 oxycodone-C2-4			1.23	259250		1	0.69	-31	16300	2021-09-24	19:13:22	2:F,4	259250
141	20210924 oxycodone-C2-5			1.23	270909		1	0.721	-27.9	14338	2021-09-24	19:16:04	2:F,5	270909
142	20210924 oxycodone-C2-6			1.23	277481		1	0.739	-26.1	20689	2021-09-24	19:18:45	2:F,6	277481
143	20210924 oxycodone-C2-7			1.23	320229		1	0.853	-14.7	18288	2021-09-24	19:21:27	2:F,7	320229
144	20210924 oxycodone-C2-8			1.23	296205		1	0.789	-21.1	14974	2021-09-24	19:24:09	2:F,8	296205
145	20210924 oxycodone-C2-9			1.23	277892		1	0.74	-26	18104	2021-09-24	19:26:50	1:A,1	277892
146	20210924 oxycodone-C2-10			1.23	283249		1	0.754	-24.6	12017	2021-09-24	19:29:32	1:A,2	283249
147	20210924 oxycodone-C3-1			1.23	299606		1	0.798	-20.2	15899	2021-09-24	19:32:13	1:A,3	299606
148	20210924 oxycodone-C3-2			1.23	320008		1	0.852	-14.8	12247	2021-09-24	19:34:55	1:A,4	320008
149	20210924 oxycodone-C3-3			1.23	307782		1	0.82	-18	5993	2021-09-24	19:37:37	1:A,5	307782
150	20210924 oxycodone-C3-4			1.23	304439		1	0.811	-18.9	19025	2021-09-24	19:40:18	1:A,6	304439
151	20210924 oxycodone-C3-5			1.24	294473		1	0.784	-21.6	16886	2021-09-24	19:43:00	1:A,7	294473
152	20210924 oxycodone-C3-6			1.23	315870		1	0.841	-15.9	13064	2021-09-24	19:45:42	1:A,8	315870
153	20210924 oxycodone-C3-7			1.24	375715		1	1	0	16279	2021-09-24	19:48:23	1:B,1	375715
154	20210924 oxycodone-C3-8			1.23	321393		1	0.856	-14.4	19886	2021-09-24	19:51:05	1:B,2	321393
155	20210924 oxycodone-C3-9			1.23	290849		1	0.774	-22.6	15504	2021-09-24	19:53:46	1:B,3	290849
156	20210924 oxycodone-C3-10			1.23	316599		1	0.843	-15.7	17947	2021-09-24	19:56:28	1:B,4	316598
157	20210924 oxycodone-C4-1			1.23	286205		1	0.762	-23.8	19208	2021-09-24	19:59:10	1:B,5	286205
158	20210924 oxycodone-C4-2			1.24	309994		1	0.825	-17.5	10928	2021-09-24	20:01:51	1:B,6	309994
159	20210924 oxycodone-C4-3			1.23	297054		1	0.791	-20.9	19042	2021-09-24	20:04:33	1:B,7	297054
160	20210924 oxycodone-C4-4			1.23	271387		1	0.723	-27.7	15592	2021-09-24	20:07:14	1:B,8	271387
161	20210924 oxycodone-C4-5			1.23	295593		1	0.787	-21.3	14500	2021-09-24	20:09:56	1:C,1	295593
162	20210924 oxycodone-C4-6			1.24	412486		1	1.098	9.8	23709	2021-09-24	20:12:37	1:C,2	412486
163	20210924 oxycodone-C4-7			1.23	300359		1	0.8	-20	12973	2021-09-24	20:15:19	1:C,3	300359
164	20210924 oxycodone-C4-8			1.23	391391		1	1.042	4.2	12651	2021-09-24	20:18:01	1:C,4	391391
165	20210924 oxycodone-C4-9			1.23	266259		1	0.709	-29.1	12305	2021-09-24	20:20:43	1:C,5	266259
166	20210924 oxycodone-C4-10			1.23	321379		1	0.856	-14.4	17060	2021-09-24	20:23:26	1:C,6	321379
167	20210924 oxycodone-C5-1			1.23	264209		1	0.704	-29.6	12597	2021-09-24	20:26:07	1:C,7	264209
168	20210924 oxycodone-C5-2			1.23	273638		1	0.729	-27.1	11326	2021-09-24	20:28:48	1:C,8	273638
169	20210924 oxycodone-C5-3			1.24	276541		1	0.736	-26.4	13373	2021-09-24	20:31:30	1:D,1	276541
170	20210924 oxycodone-C5-4			1.24	303779		1	0.809	-19.1	18054	2021-09-24	20:34:12	1:D,2	303779
171	20210924 oxycodone-C5-5			1.23	290514		1	0.774	-22.6	16294	2021-09-24	20:36:53	1:D,3	290514
172	20210924 oxycodone-C5-6			1.23	292304		1	0.778	-22.2	13488	2021-09-24	20:39:35	1:D,4	292304
173	20210924 oxycodone-C5-7			1.23	285507		1	0.76	-24	13745	2021-09-24	20:42:17	1:D,5	285507
174	20210924 oxycodone-C5-8			1.24	278915		1	0.743	-25.7	12587	2021-09-24	20:44:58	1:D,6	278915
175	20210924 oxycodone-C5-9			1.24	262317		1	0.698	-30.2	15286	2021-09-24	20:47:40	1:D,7	262317
176	20210924 oxycodone-C5-10			1.23	275815		1	0.734	-26.6	17162	2021-09-24	20:50:21	1:D,8	275815
177	20210924 oxycodone-C6-1			1.23	283263		1	0.754	-24.6	15589	2021-09-24	20:53:03	1:E,1	283263
178	20210924 oxycodone-C6-2			1.24	287129		1	0.765	-23.5	16031	2021-09-24	20:55:45	1:E,2	287129
179	20210924 oxycodone-C6-3			1.23	303624		1	0.808	-19.2	12249	2021-09-24	20:58:26	1:E,3	303624
180	20210924 oxycodone-C6-4			1.23	299995		1	0.799	-20.1	14456	2021-09-24	21:01:08	1:E,4	299995
181	20210924 oxycodone-C6-5			1.23	290939		1	0.775	-22.5	16233	2021-09-24	21:03:49	1:E,5	290938
182	20210924 oxycodone-C6-6			1.23	295142		1	0.786	-21.4	16782	2021-09-24	21:06:31	1:E,6	295142
183	20210924 oxycodone-C6-7			1.23	309524		1	0.824	-17.6	13710	2021-09-24	21:09:13	1:E,7	309524
184	20210924 oxycodone-C6-8			1.24	385095		1	1.025	2.5	22507	2021-09-24	21:11:54	1:E,8	385095
185	20210924 oxycodone-C6-9			1.23	263289		1	0.701	-29.9	15545	2021-09-24	21:14:36	1:F,1	263289
186	20210924 oxycodone-C6-10			1.24	264476		1	0.704	-29.6	13969	2021-09-24	21:17:18	1:F,2	264476
187	20210924 oxycodone-D1-1			1.23	385243		1	1.026	2.6	19626	2021-09-24	21:20:03	1:F,3	385243
188	20210924 oxycodone-D1-2			1.23	307887		1	0.82	-18	14449	2021-09-24	21:22:50	1:F,4	307887
189	20210924 oxycodone-D1-3			1.23	288251		1	0.768	-23.2	18608	2021-09-24	21:25:32	1:F,5	288251
190	20210924 oxycodone-D1-4			1.23	319501		1	0.851	-14.9	15454	2021-09-24	21:28:13	1:F,6	319501
191	20210924 oxycodone-D1-5			1.24	278843		1	0.742	-25.8	14830	2021-09-24	21:30:54	1:F,7	278843
192	20210924 oxycodone-D1-6			1.23	286570		1	0.763	-23.7	19414	2021-09-24	21:33:36	2:A,1	286570
193	20210924 oxycodone-D1-7			1.23	321339		1	0.856	-14.4	24651	2021-09-24	21:36:18	2:A,2	321339
194	20210924 oxycodone-D1-8			1.23	313343		1	0.834	-16.6	12880	2021-09-24	21:39:00	2:A,3	313343
195	20210924 oxycodone-D1-9			1.23	301979		1	0.804	-19.6	19736	2021-09-24	21:41:41	2:A,4	301979
196	20210924 oxycodone-D1-10			1.23	407625		1	1.085	8.5	17727	2021-09-24	21:44:23	2:A,5	407625
197	20210924 oxycodone-D2-1			1.23	279307		1	0.744	-25.6	16084	2021-09-24	21:47:04	2:A,6	279307
198	20210924 oxycodone-D2-2			1.23	297135		1	0.791	-20.9	16275	2021-09-24	21:49:46	2:A,7	297135
199	20210924 oxycodone-D2-3			1.23	299932		1	0.799	-20.1	16931	2021-09-24	21:52:28	2:A,8	299932
200	20210924 oxycodone-D2-4			1.23	305081		1	0.812	-18.8	15931	2021-09-24	21:55:09	2:B,1	305081
201	20210924 oxycodone-D2-5			1.24	317440		1	0.845	-15.5	13694	2021-09-24	21:57:51	2:B,2	317440
202	20210924 oxycodone-D2-6			1.24	290091		1	0.772	-22.8	11376	2021-09-24	22:00:33	2:B,3	290091
203	20210924 oxycodone-D2-7			1.24	323518		1	0.861	-13.9	20416	2021-09-24	22:03:14	2:B,4	323518
204	20210924 oxycodone-D2-8			1.23	314925		1	0.839	-16.1	18516	2021-09-24	22:05:56	2:B,5	314925
205	20210924 oxycodone-D2-9			1.24	310492		1	0.827	-17.3	18083	2021-09-24	22:08:38	2:B,6	310492
206	20210924 oxycodone-D2-10			1.24	320345		1	0.853	-14.7	16324	2021-09-24	22:11:19	2:B,7	320345
207	20210924 oxycodone-D3-1	11		1.23	340412		1	0.906	-9.4	31448	2021-09-25	07:35:03	1:A,1	340412
208	20210924 oxycodone-D3-2			1.23	357102		1	0.951	-4.9	27310	2021-09-25	07:37:43	1:A,2	357102
209	20210924 oxycodone-D3-3			1.23	415726		1	1.107	10.7	32710	2021-09-25	07:40:25	1:A,3	415726
210	20210924 oxycodone-D3-4			1.23	409663		1	1.091	9.1	28359	2021-09-25	07:43:06	1:A,4	409663
211	20210924 oxycodone-D3-5			1.23	407480		1	1.085	8.5	27384	2021-09-25	07:45:48	1:A,5	407480
212	20210924 oxycodone-D3-6			1.23	426186		1	1.135	13.5	24613	2021-09-25	07:48:29	1:A,6	426186
213	20210924 oxycodone-D3-7			1.23	455036		1	1.212	21.2	41065	2021-09-25	07:51:11	1:A,7	455036
214	20210924 oxycodone-D3-8			1.23	465835		1	1.24	24	6977	2021-09-25	07:53:52	1:A,8	465835
215	20210924 oxycodone-D3-9			1.23	408987		1	1.089	8.9	22656	2021-09-25	07:56:34	1:B,1	408987
216	20210924 oxycodone-D3-10			1.23	403930		1	1.076	7.6	21562	2021-09-25	07:59:16	1:B,2	403930
217	20210924 oxycodone-D4-1			1.23	427220		1	1.138	13.8	26269	2021-09-25	08:02:00	1:B,3	427220
218	20210924 oxycodone-D4-2			1.23	431752		1	1.15	15	26755	2021-09-25	08:04:41	1:B,4	431752
219	20210924 oxycodone-D4-3			1.23	419806		1	1.118	11.8	23736	2021-09-25	08:07:22	1:B,5	419806
220	20210924 oxycodone-D4-4			1.23	442426		1	1.178	17.8	12324	2021-09-25	08:10:04	1:B,6	442426
221	20210924 oxycodone-D4-5			1.23	453383		1	1.207	20.7	18298	2021-09-25	08:12:45	1:B,7	453383
222	20210924 oxycodone-D4-6			1.23	437226		1	1.164	16.4	15455	2021-09-25	08:15:26	1:B,8	437226
223	20210924 oxycodone-D4-7			1.23	433643		1	1.155	15.5	21608	2021-09-25	08:18:08	1:C,1	433642
224	20210924 oxycodone-D4-8			1.23	430178		1	1.145	14.5	18213	2021-09-25	08:20:50	1:C,2	430178
225	20210924 oxycodone-D4-9			1.23	428127		1	1.14	14	20383	2021-09-25	08:23:31	1:C,3	428127
226	20210924 oxycodone-D4-10			1.23	409779		1	1.091	9.1	26847	2021-09-25	08:26:13	1:C,4	409779
227	20210924 oxycodone-D5-1			1.23	651617		1	1.735	73.5	22432	2021-09-25	08:28:55	1:C,5	651617
228	20210924 oxycodone-D5-2			1.23	473145		1	1.26	26	24288	2021-09-25	08:31:36	1:C,6	473145
229	20210924 oxycodone-D5-3			1.23	429015		1	1.142	14.2	17270	2021-09-25	08:34:18	1:C,7	429015
230	20210924 oxycodone-D5-4			1.23	410609		1	1.093	9.3	17128	2021-09-25	08:36:59	1:C,8	410609
231	20210924 oxycodone-D5-5			1.23	437611		1	1.165	16.5	24127	2021-09-25	08:39:41	1:D,1	437611
232	20210924 oxycodone-D5-6			1.23	450110		1	1.199	19.9	23705	2021-09-25	08:42:23	1:D,2	450110
233	20210924 oxycodone-D5-7			1.23	455950		1	1.214	21.4	21611	2021-09-25	08:45:05	1:D,3	455950
234	20210924 oxycodone-D5-8			1.23	447516		1	1.192	19.2	22868	2021-09-25	08:47:46	1:D,4	447516
235	20210924 oxycodone-D5-9			1.23	424702		1	1.131	13.1	15206	2021-09-25	08:50:28	1:D,5	424702
236	20210924 oxycodone-D5-10			1.23	459647		1	1.224	22.4	21021	2021-09-25	08:53:09	1:D,6	459647
237	20210924 oxycodone-D6-1			1.23	502595		1	1.338	33.8	27106	2021-09-25	08:55:51	1:D,7	502595
238	20210924 oxycodone-D6-2			1.23	419260		1	1.116	11.6	19711	2021-09-25	08:58:32	1:D,8	419260
239	20210924 oxycodone-D6-3			1.23	435293		1	1.159	15.9	29883	2021-09-25	09:01:14	1:E,1	435293
240	20210924 oxycodone-D6-4			1.23	442589		1	1.179	17.9	22849	2021-09-25	09:03:57	1:E,2	442589
241	20210924 oxycodone-D6-5			1.23	421730		1	1.123	12.3	26796	2021-09-25	09:06:38	1:E,3	421730
242	20210924 oxycodone-D6-6			1.23	442689		1	1.179	17.9	19857	2021-09-25	09:09:20	1:E,4	442689
243	20210924 oxycodone-D6-7			1.24	437156		1	1.164	16.4	17301	2021-09-25	09:12:01	1:E,5	437156
244	20210924 oxycodone-D6-8			1.23	462700		1	1.232	23.2	20859	2021-09-25	09:14:43	1:E,6	462700
245	20210924 oxycodone-D6-9			1.23	484134		1	1.289	28.9	22584	2021-09-25	09:17:25	1:E,7	484134
246	20210924 oxycodone-D6-10			1.23	423502		1	1.128	12.8	21924	2021-09-25	09:20:06	1:E,8	423502
Compound 2: oxycodone (1)
	Name	Sample Text	Type	RT	Area	IS Area	Std. Conc	Conc.	%Dev	S/N	Acq.Date	Acq.Time	Vial	Response
1	20210924 oxycodone-S1		Standard			386351	1				2021-09-24	08:57:09	2:A,1
2	20210924 oxycodone-S2		Standard	1.06	305	376506	10	10.526	5.3	11	2021-09-24	08:52:57	2:A,2	0.001
3	20210924 oxycodone-S3		Standard	1.07	2220	383068	50	46.663	-6.7	54	2021-09-24	08:59:57	2:A,3	0.006
4	20210924 oxycodone-S4		Standard	1.07	4666	350834	100	101.063	1.1	93	2021-09-24	09:02:38	2:A,4	0.013
5	20210924 oxycodone-S5		Standard	1.07	24964	364053	500	501.748	0.3	298	2021-09-24	08:50:13	2:A,5	0.069		A(control)							mean	sd
6	20210924 oxycodone-S6		Standard	1.06	46983	392477	1000	872.446	-12.8	399	2021-09-24	09:05:21	2:A,6	0.12			17.452	27.293	53.247	31.798	28.097	49.06	34.4912	13.8153
7	20210924 oxycodone-A1-1			1.07	824	466482		17.452		14	2021-09-24	09:11:03	2:A,7	0.002			77.463	84.733	75.706	71.904	77.36	223.831	101.833	59.9118
8	20210924 oxycodone-A1-2			1.06	1332	411734		28.097		18	2021-09-24	09:13:49	2:A,8	0.003			72.176	124.244	98.396	97.275	74.746	83.989	91.8043	19.3031
9	20210924 oxycodone-A1-3			1.07	2383	388962		49.06		39	2021-09-24	09:16:30	2:B,1	0.006			175.754	225.791	242.303	6.71	195.97	333.227	196.626	107.797
10	20210924 oxycodone-A1-4			1.07	3602	386670		72.176		62	2021-09-24	09:19:12	2:B,2	0.009			146.253	241.405	216.4	202.027	115.853	240.133	193.679	51.629
11	20210924 oxycodone-A1-5			1.07	7504	384142		146.253		132	2021-09-24	09:21:53	2:B,3	0.02			71.084	91.643	125.603	112.78	64.849	91.26	92.8698	23.3742
12	20210924 oxycodone-A1-6			1.06	3917	427458		71.084		80	2021-09-24	09:24:35	2:B,4	0.009			20.209	17.081	23.96	18.058	17.294	19.559	19.3602	2.57207
13	20210924 oxycodone-A1-7			1.07	916	426770		20.209		16	2021-09-24	09:27:17	2:B,5	0.002			5.668	6.557	4.687	6.472	4.727	4.725	5.47267	0.888245
14	20210924 oxycodone-A1-8			1.07	71	509004		5.668		3	2021-09-24	09:29:58	2:B,6	0			6.204	4.758	6.383	8.044	6.136	4.715	6.04	1.23036
15	20210924 oxycodone-A1-9			1.2	89	417073		6.204		3	2021-09-24	09:32:40	2:B,7	0			4.8	6.03	4.87	5.192	4.85	6.281	5.33717	0.653611
16	20210924 oxycodone-A1-10			1.08	8	397791		4.8		1	2021-09-24	09:35:22	2:B,8	0
17	20210924 oxycodone-A2-1			1.07	1274	407944		27.293		28	2021-09-24	09:38:04	2:C,1	0.003
18	20210924 oxycodone-A2-2			1.07	4524	409483		84.733		72	2021-09-24	09:40:45	2:C,2	0.011
19	20210924 oxycodone-A2-3			1.07	6595	399748		124.244		87	2021-09-24	09:43:27	2:C,3	0.016
20	20210924 oxycodone-A2-4			1.07	13190	432389		225.791		187	2021-09-24	09:46:09	2:C,4	0.031
21	20210924 oxycodone-A2-5			1.07	13009	398317		241.405		68	2021-09-24	09:48:50	2:C,5	0.033
22	20210924 oxycodone-A2-6			1.07	4403	366944		91.643		75	2021-09-24	09:51:32	2:C,6	0.012
23	20210924 oxycodone-A2-7			1.07	712	414980		17.081		11	2021-09-24	09:54:13	2:C,7	0.002
24	20210924 oxycodone-A2-8			1.07	105	398253		6.557		3	2021-09-24	09:56:55	2:C,8	0
25	20210924 oxycodone-A2-9			1.13	5	364333		4.758		1	2021-09-24	09:59:37	2:D,1	0
26	20210924 oxycodone-A2-10			1.1	79	416822		6.03		2	2021-09-24	10:02:19	2:D,2	0
27	20210924 oxycodone-A3-1			1.07	2641	393973		53.247		32	2021-09-24	10:05:00	2:D,3	0.007
28	20210924 oxycodone-A3-2			1.07	3791	386798		75.706		47	2021-09-24	10:07:42	2:D,4	0.01
29	20210924 oxycodone-A3-3			1.07	5300	409872		98.396		54	2021-09-24	10:10:23	2:D,5	0.013
30	20210924 oxycodone-A3-4			1.07	12701	387436		242.303		185	2021-09-24	10:13:05	2:D,6	0.033
31	20210924 oxycodone-A3-5			1.07	11940	408766		216.4		155	2021-09-24	10:15:46	2:D,7	0.029
32	20210924 oxycodone-A3-6			1.07	6775	406026		125.603		122	2021-09-24	10:18:28	2:D,8	0.017
33	20210924 oxycodone-A3-7			1.07	1246	467711		23.96		38	2021-09-24	10:21:10	2:E,1	0.003
34	20210924 oxycodone-A3-8			1.1	2	424202		4.687		0	2021-09-24	10:23:51	2:E,2	0
35	20210924 oxycodone-A3-9			1.07	94	392149		6.383		4	2021-09-24	10:26:33	2:E,3	0
36	20210924 oxycodone-A3-10			1.09	12	395692		4.87		0	2021-09-24	10:29:15	2:E,4	0
37	20210924 oxycodone-A4-1			1.07	1403	374615		31.798		24	2021-09-24	10:31:56	2:E,5	0.004
38	20210924 oxycodone-A4-2			1.07	3593	387272		71.904		71	2021-09-24	10:34:38	2:E,6	0.009
39	20210924 oxycodone-A4-3			1.07	4997	391069		97.275		55	2021-09-24	10:37:20	2:E,7	0.013
40	20210924 oxycodone-A4-4			1.08	113	398203		6.71		3	2021-09-24	10:40:01	2:E,8	0
41	20210924 oxycodone-A4-5			1.07	10374	381013		202.027		142	2021-09-24	10:42:43	2:F,1	0.027
42	20210924 oxycodone-A4-6			1.07	6323	423901		112.78		87	2021-09-24	10:45:24	2:F,2	0.015
43	20210924 oxycodone-A4-7			1.07	749	404810		18.058		27	2021-09-24	10:48:06	2:F,3	0.002
44	20210924 oxycodone-A4-8			1.07	112	446858		6.472		2	2021-09-24	10:50:48	2:F,4	0
45	20210924 oxycodone-A4-9			1.07	193	412868		8.044		6	2021-09-24	10:53:29	2:F,5	0
46	20210924 oxycodone-A4-10			1.1	29	386778		5.192		1	2021-09-24	10:56:11	2:F,6	0
47	20210924 oxycodone-A5-1			1.07	3841	382413		77.463		67	2021-09-24	10:58:53	2:F,7	0.01
48	20210924 oxycodone-A5-2			1.07	4033	402140		77.36		47	2021-09-24	11:01:34	2:F,8	0.01
49	20210924 oxycodone-A5-3			1.07	3987	412286		74.746		41	2021-09-24	11:04:16	1:A,1	0.01
50	20210924 oxycodone-A5-4			1.07	10196	386320		195.97		115	2021-09-24	11:06:57	1:A,2	0.026
51	20210924 oxycodone-A5-5			1.07	6052	394545		115.853		102	2021-09-24	11:09:39	1:A,3	0.015
52	20210924 oxycodone-A5-6			1.07	3114	374990		64.849		50	2021-09-24	11:12:21	1:A,4	0.008
53	20210924 oxycodone-A5-7			1.07	604	346458		17.294		10	2021-09-24	11:15:02	1:A,5	0.002
54	20210924 oxycodone-A5-8			1.07	4	399402		4.727		0	2021-09-24	11:17:44	1:A,6	0
55	20210924 oxycodone-A5-9			1.1	79	383338		6.136		1	2021-09-24	11:20:26	1:A,7	0
56	20210924 oxycodone-A5-10			1.06	10	357925		4.85		1	2021-09-24	11:23:07	1:A,8	0
57	20210924 oxycodone-A6-1			1.07	3876	354145		83.989		54	2021-09-24	11:25:49	1:B,1	0.011
58	20210924 oxycodone-A6-2			1.07	11232	371480		223.831		161	2021-09-24	11:28:30	1:B,2	0.03
59	20210924 oxycodone-A6-3			1.07	9480	401654		175.754		98	2021-09-24	11:31:12	1:B,3	0.024
60	20210924 oxycodone-A6-4			1.07	19338	426653		333.227		221	2021-09-24	11:33:54	1:B,4	0.045
61	20210924 oxycodone-A6-5			1.07	12509	385071		240.133		159	2021-09-24	11:36:35	1:B,5	0.032
62	20210924 oxycodone-A6-6			1.07	4193	350922		91.26		69	2021-09-24	11:39:17	1:B,6	0.012
63	20210924 oxycodone-A6-7			1.07	852	414371		19.559		14	2021-09-24	11:41:59	1:B,7	0.002
64	20210924 oxycodone-A6-8			1.18	4	404280		4.725		0	2021-09-24	11:44:41	1:B,8	0
65	20210924 oxycodone-A6-9			1.1	3	374155		4.715		0	2021-09-24	11:47:22	1:C,1	0		B(apatinib)
66	20210924 oxycodone-A6-10			1.07	103	456404		6.281		4	2021-09-24	11:50:07	1:C,2	0									mean	sd
67	20210924 oxycodone-B1--1			1.07	1221	424681		25.485		17	2021-09-24	11:52:54	1:C,3	0.003		5min	68.073	49.278	60.334	98.248	79.291	56.855	66.1787	21.8721
68	20210924 oxycodone-B1--2			1.07	2494	388542		51.19		44	2021-09-24	11:55:36	1:C,4	0.006		10min	91.846	98.92	85.121	54.869	69.995	113.697	88.1518	25.0695
69	20210924 oxycodone-B1--3			1.07	3212	388127		64.641		54	2021-09-24	11:58:17	1:C,5	0.008		15min	139.168	102.417	130.264	116.005	123.135	155.201	125.972	22.5605
70	20210924 oxycodone-B1--4			1.07	3442	397936		67.351		53	2021-09-24	12:00:59	1:C,6	0.009		30min	290.149	236.008	369.147	469.701	419.424	160.874	308.933	137.491
71	20210924 oxycodone-B1--5			1.06	1973	396640		40.702		41	2021-09-24	12:03:41	1:C,7	0.005		1h	271.793	73.127	331.841	121.765	226.803	316.783	210.879	132.62
72	20210924 oxycodone-B1--6			1.07	1143	388340		25.994		37	2021-09-24	12:06:22	1:C,8	0.003		2h	60.7575	149.949	144.576	29.258	86.917	34.598	89.5952	66.6602
73	20210924 oxycodone-B1--7			1.06	114	402856		6.706		3	2021-09-24	12:09:04	1:D,1	0		4h	13.3057	34.231	22.33	14.553	18.4415	8.17	19.821	11.2167
74	20210924 oxycodone-B1--8			1.1	56	879.285		469.701		3	2021-09-24	12:11:45	1:D,2	0.064		6h	9.7875	6.945	11.255	5.429	8.342	11.233	8.7155	2.98455
75	20210924 oxycodone-B1--9			1.06	138	364862		7.401		4	2021-09-24	12:14:27	1:D,3	0		8h	37.6857	6.194	135.399	4.818	70.1085	5.263	37.9185	64.9895
76	20210924 oxycodone-B1--10			1.11	6	424849		4.76		1	2021-09-24	12:17:09	1:D,4	0		10h	5.54425	4.733	4.651	4.746	4.6985	6.39	5.13	0.841052
77	20210924 oxycodone-B2--1			1.07	2452	398220		49.278		27	2021-09-24	12:19:50	1:D,5	0.006									mean	sd
78	20210924 oxycodone-B2--2			1.07	6763	520042		98.92		61	2021-09-24	12:22:32	1:D,6	0.013									68.6798	17.7378
79	20210924 oxycodone-B2--3			1.07	6514	483000		102.417		106	2021-09-24	12:25:14	1:D,7	0.013									85.7413	20.9471
80	20210924 oxycodone-B2--4			1.07	13855	434124		236.008		226	2021-09-24	12:27:55	1:D,8	0.032									127.698	18.3915
81	20210924 oxycodone-B2--5			1.07	4003	423733		73.127		49	2021-09-24	12:30:37	1:E,1	0.009									324.217	116.508
82	20210924 oxycodone-B2--6			1.07	8672	432651		149.949		150	2021-09-24	12:33:18	1:E,2	0.02									223.685	105.588
83	20210924 oxycodone-B2--7			1.07	1931	473296		34.231		34	2021-09-24	12:36:00	1:E,3	0.004									84.3426	52.9226
84	20210924 oxycodone-B2--8			1.07	149	471607		6.945		8	2021-09-24	12:38:41	1:E,4	0									18.5052	9.07088
85	20210924 oxycodone-B2--9			1.09	85	401330		6.194		2	2021-09-24	12:41:25	1:E,5	0									8.83192	2.36347
86	20210924 oxycodone-B2--10			1.03	5	420152		4.733		0	2021-09-24	12:44:06	1:E,6	0									43.2447	52.0326
87	20210924 oxycodone-B3-1			1.07	3287	427858		60.334		52	2021-09-24	12:46:47	1:E,7	0.008									5.12713	0.704252
88	20210924 oxycodone-B3-2			1.07	6729	606137		85.121		63	2021-09-24	12:49:29	1:E,8	0.011
89	20210924 oxycodone-B3-3			1.07	7341	423623		130.264		143	2021-09-24	12:52:10	1:F,1	0.017
90	20210924 oxycodone-B3-4			1.07	21407	425741		369.147		216	2021-09-24	12:54:52	1:F,2	0.05
91	20210924 oxycodone-B3-5			1.07	18183	402859		331.841		300	2021-09-24	12:57:34	1:F,3	0.045
92	20210924 oxycodone-B3-6			1.07	8423	436371		144.576		154	2021-09-24	13:00:15	1:F,4	0.019
93	20210924 oxycodone-B3-7			1.07	1101	451517		22.33		24	2021-09-24	13:02:57	1:F,5	0.002
94	20210924 oxycodone-B3-8			1.07	389	427033		11.255		7	2021-09-24	13:05:39	1:F,6	0.001
95	20210924 oxycodone-B3-9			1.07	7540	418024		135.399		104	2021-09-24	13:08:20	1:F,7	0.018
96	20210924 oxycodone-B3-10			1.07	-4	485939		4.651		1	2021-09-24	13:11:02	2:A,1	0
97	20210924 oxycodone-B4--1			1.06	3433	265923		98.248		65	2021-09-24	17:17:24	2:A,1	0.013
98	20210924 oxycodone-B4--2			1.06	1842	265963		54.869		43	2021-09-24	17:20:11	2:A,2	0.007
99	20210924 oxycodone-B4--3			1.07	3989	259675		116.005		60	2021-09-24	17:22:53	2:A,3	0.015
100	20210924 oxycodone-B4--4			1.06	4665	261354		134.031		72	2021-09-24	17:25:34	2:A,4	0.018
101	20210924 oxycodone-B4--5			1.07	4143	256470		121.765		76	2021-09-24	17:28:16	2:A,5	0.016
102	20210924 oxycodone-B4--6			1.03	1	185.591		29.258		0	2021-09-24	17:30:58	2:A,6	0.003
103	20210924 oxycodone-B4--7			1.06	338	247170		14.553		7	2021-09-24	17:33:39	2:A,7	0.001
104	20210924 oxycodone-B4--8			1.08	29	267811		5.429		2	2021-09-24	17:36:21	2:A,8	0
105	20210924 oxycodone-B4--9			1.05	6	260872		4.818		0	2021-09-24	17:39:03	2:B,1	0
106	20210924 oxycodone-B4--10			1.1	3	253238		4.746		1	2021-09-24	17:41:44	2:B,2	0
107	20210924 oxycodone-B5--1			1.06	970	253595		32.379		23	2021-09-24	17:44:26	2:B,3	0.004
108	20210924 oxycodone-B5--2			1.07	493	279841		17.428		8	2021-09-24	17:47:07	2:B,4	0.002
109	20210924 oxycodone-B5--3			1.06	727	319143		21.166		10	2021-09-24	17:49:49	2:B,5	0.002
110	20210924 oxycodone-B5--4			1.06	392	280718		14.766		7	2021-09-24	17:52:31	2:B,6	0.001
111	20210924 oxycodone-B5--5			1.06	683	267741		23.155		14	2021-09-24	17:55:13	2:B,7	0.003
112	20210924 oxycodone-B5--6			1.06	129	384247		7.075		4	2021-09-24	17:57:54	2:B,8	0
113	20210924 oxycodone-B5--7			1.06	174	307242		8.752		12	2021-09-24	18:00:36	2:C,1	0.001
114	20210924 oxycodone-B5--8			1.06	454	330419		14.619		8	2021-09-24	18:03:18	2:C,2	0.001
115	20210924 oxycodone-B5--9			1.11	7	274658		4.844		1	2021-09-24	18:06:00	2:C,3	0
116	20210924 oxycodone-B5--10			1.12	10	270799		4.911		1	2021-09-24	18:08:41	2:C,4	0
117	20210924 oxycodone-B6--1			1.07	2139	296958		56.855		48	2021-09-24	18:11:23	2:C,5	0.007
118	20210924 oxycodone-B6--2			1.06	4130	274548		113.697		73	2021-09-24	18:14:04	2:C,6	0.015
119	20210924 oxycodone-B6--3			1.07	5759	277294		155.201		72	2021-09-24	18:16:46	2:C,7	0.021
120	20210924 oxycodone-B6--4			1.06	5949	276070		160.874		103	2021-09-24	18:19:29	2:C,8	0.022
121	20210924 oxycodone-B6--5			1.06	14110	327692		316.783		225	2021-09-24	18:22:10	2:D,1	0.043
122	20210924 oxycodone-B6--6			1.06	1070	258985		34.598		24	2021-09-24	18:24:52	2:D,2	0.004
123	20210924 oxycodone-B6--7			1.06	144	296415		8.17		6	2021-09-24	18:27:33	2:D,3	0
124	20210924 oxycodone-B6--8			1.12	190	209223		11.233		7	2021-09-24	18:30:15	2:D,4	0.001
125	20210924 oxycodone-B6--9			1.06	26	311916		5.263		2	2021-09-24	18:32:57	2:D,5	0
126	20210924 oxycodone-B6--10			1.11	72	300446		6.39		1	2021-09-24	18:35:38	2:D,6	0
127	20210924 oxycodone-C1-1			1.07	214	318337		9.525		5	2021-09-24	18:38:20	2:D,7	0.001
128	20210924 oxycodone-C1-2			1.06	171	308065		8.664		6	2021-09-24	18:41:02	2:D,8	0.001
129	20210924 oxycodone-C1-3			1.11	3	282486		4.723		0	2021-09-24	18:43:44	2:E,1	0
130	20210924 oxycodone-C1-4			1.06	161	284250		8.749		4	2021-09-24	18:46:26	2:E,2	0.001
131	20210924 oxycodone-C1-5			1.07	235	388179		9.044		8	2021-09-24	18:49:08	2:E,3	0.001
132	20210924 oxycodone-C1-6			1.09	41	293858		5.669		1	2021-09-24	18:51:49	2:E,4	0
133	20210924 oxycodone-C1-7			1.06	42	292825		5.68		2	2021-09-24	18:54:31	2:E,5	0
134	20210924 oxycodone-C1-8			1.02	2	274976		4.698		0	2021-09-24	18:57:12	2:E,6	0
135	20210924 oxycodone-C1-9			1.14	12	282898		4.947		0	2021-09-24	18:59:54	2:E,7	0
136	20210924 oxycodone-C1-10			1.07	6	276321		4.814		0	2021-09-24	19:02:35	2:E,8	0
137	20210924 oxycodone-C2-1			1.11	25	296354		5.264		1	2021-09-24	19:05:17	2:F,1	0
138	20210924 oxycodone-C2-2			1.17	244	265958		11.302		5	2021-09-24	19:07:59	2:F,2	0.001
139	20210924 oxycodone-C2-3			1.22	3	278472		4.719		1	2021-09-24	19:10:40	2:F,3	0
140	20210924 oxycodone-C2-4			1.07	267	259250		12.106		7	2021-09-24	19:13:22	2:F,4	0.001
141	20210924 oxycodone-C2-5			1.06	143	270909		8.482		6	2021-09-24	19:16:04	2:F,5	0.001
142	20210924 oxycodone-C2-6			1.07	400	277481		15.092		10	2021-09-24	19:18:45	2:F,6	0.001
143	20210924 oxycodone-C2-7			1.07	67	320229		6.167		2	2021-09-24	19:21:27	2:F,7	0
144	20210924 oxycodone-C2-8			1.09	4	296205		4.755		1	2021-09-24	19:24:09	2:F,8	0
145	20210924 oxycodone-C2-9			1.08	2	277892		4.702		0	2021-09-24	19:26:50	1:A,1	0		C（icotinib）						mean	sd
146	20210924 oxycodone-C2-10			1.07	37	283249		5.59		2	2021-09-24	19:29:32	1:A,2	0		53.4865	38.045	68.928	57.497	63.2125	47.771	54.8233	15.6141
147	20210924 oxycodone-C3-1			1.07	1380	299606		38.045		25	2021-09-24	19:32:13	1:A,3	0.005		145.467	145.323	145.611	197.956	171.784	171.639	162.963	30.3049
148	20210924 oxycodone-C3-2			1.07	6210	320008		145.323		78	2021-09-24	19:34:55	1:A,4	0.019		140.607	145.24	135.975	206.025	171	175.632	162.413	38.0518
149	20210924 oxycodone-C3-3			1.06	5969	307782		145.24		91	2021-09-24	19:37:37	1:A,5	0.019		180.499	190.067	170.93	285.586	228.258	237.827	215.528	61.4222
150	20210924 oxycodone-C3-4			1.07	7787	304439		190.067		80	2021-09-24	19:40:18	1:A,6	0.026		225.047	262.925	187.168	226.733	206.951	244.829	225.609	37.891
151	20210924 oxycodone-C3-5			1.07	10492	294473		262.925		147	2021-09-24	19:43:00	1:A,7	0.036		126.365	172.814	79.916	130.3	105.108	151.557	127.677	46.5045
152	20210924 oxycodone-C3-6			1.06	7327	315870		172.814		120	2021-09-24	19:45:42	1:A,8	0.023		71.224	127.272	15.176	26.582	20.879	76.927	56.3433	61.6902
153	20210924 oxycodone-C3-7			1.07	6355	375715		127.272		91	2021-09-24	19:48:23	1:B,1	0.017		17.5845	28.793	6.376	9.258	7.817	19.0255	14.809	12.1959
154	20210924 oxycodone-C3-8			1.06	1070	321393		28.793		21	2021-09-24	19:51:05	1:B,2	0.003		7.1205	7.231	7.01	4.768	5.889	5.9995	6.33633	1.3627
155	20210924 oxycodone-C3-9			1.08	104	290849		7.231		5	2021-09-24	19:53:46	1:B,3	0		5.4755	4.755	6.196	4.651	5.4235	4.703	5.20067	0.863551
156	20210924 oxycodone-C3-10			1.14	5	316598		4.755		2	2021-09-24	19:56:28	1:B,4	0								mean	sd
157	20210924 oxycodone-C4-1			1.07	32	286205		5.45		2	2021-09-24	19:59:10	1:B,5	0								54.8233	11.0409
158	20210924 oxycodone-C4-2			1.17	53	309994		5.89		5	2021-09-24	20:01:51	1:B,6	0								162.963	21.4288
159	20210924 oxycodone-C4-3			1.13	5	297054		4.772		1	2021-09-24	20:04:33	1:B,7	0								162.413	26.9067
160	20210924 oxycodone-C4-4			1.07	63	271387		6.323		2	2021-09-24	20:07:14	1:B,8	0								215.528	43.432
161	20210924 oxycodone-C4-5			1.07	583	295593		18.944		14	2021-09-24	20:09:56	1:C,1	0.002								225.609	26.793
162	20210924 oxycodone-C4-6			1.03	21	412486		5.017		1	2021-09-24	20:12:37	1:C,2	0								127.677	32.8837
163	20210924 oxycodone-C4-7			1.17	81	300359		6.612		3	2021-09-24	20:15:19	1:C,3	0								56.3433	43.6216
164	20210924 oxycodone-C4-8			1.19	121	391391		6.901		5	2021-09-24	20:18:01	1:C,4	0								14.809	8.62382
165	20210924 oxycodone-C4-9			1.07	163	266259		9.086		5	2021-09-24	20:20:43	1:C,5	0.001								6.33633	0.963577
166	20210924 oxycodone-C4-10			1.13	3	321379		4.726		1	2021-09-24	20:23:26	1:C,6	0								5.20067	0.610623
167	20210924 oxycodone-C5-1			1.07	2343	264209		68.928		67	2021-09-24	20:26:07	1:C,7	0.009
168	20210924 oxycodone-C5-2			1.07	5321	273638		145.611		125	2021-09-24	20:28:48	1:C,8	0.019
169	20210924 oxycodone-C5-3			1.07	5010	276541		135.975		107	2021-09-24	20:31:30	1:D,1	0.018
170	20210924 oxycodone-C5-4			1.07	6968	303779		170.93		98	2021-09-24	20:34:12	1:D,2	0.023
171	20210924 oxycodone-C5-5			1.07	7314	290514		187.168		85	2021-09-24	20:36:53	1:D,3	0.025
172	20210924 oxycodone-C5-6			1.07	3035	292304		79.916		60	2021-09-24	20:39:35	1:D,4	0.01
173	20210924 oxycodone-C5-7			1.07	415	285507		15.176		12	2021-09-24	20:42:17	1:D,5	0.001
174	20210924 oxycodone-C5-8			1.3	66	278915		6.376		4	2021-09-24	20:44:58	1:D,6	0
175	20210924 oxycodone-C5-9			1.06	85	262317		7.01		3	2021-09-24	20:47:40	1:D,7	0
176	20210924 oxycodone-C5-10			1.1	59	275815		6.196		4	2021-09-24	20:50:21	1:D,8	0
177	20210924 oxycodone-C6-1			1.07	2065	283263		57.497		47	2021-09-24	20:53:03	1:E,1	0.007
178	20210924 oxycodone-C6-2			1.07	7976	287129		206.025		123	2021-09-24	20:55:45	1:E,2	0.028
179	20210924 oxycodone-C6-3			1.07	8096	303624		197.956		131	2021-09-24	20:58:26	1:E,3	0.027
180	20210924 oxycodone-C6-4			1.07	11626	299995		285.586		181	2021-09-24	21:01:08	1:E,4	0.039
181	20210924 oxycodone-C6-5			1.07	185	290938		9.258		6	2021-09-24	21:03:49	1:E,5	0.001
182	20210924 oxycodone-C6-6			1.06	5116	295142		130.3		95	2021-09-24	21:06:31	1:E,6	0.017
183	20210924 oxycodone-C6-7			1.06	936	309524		26.582		25	2021-09-24	21:09:13	1:E,7	0.003
184	20210924 oxycodone-C6-8			1.07	11798	385095		226.733		177	2021-09-24	21:11:54	1:E,8	0.031
185	20210924 oxycodone-C6-9			1.08	4	263289		4.768		0	2021-09-24	21:14:36	1:F,1	0
186	20210924 oxycodone-C6-10			1.14	-21	264476		4.651		0	2021-09-24	21:17:18	1:F,2	0
187	20210924 oxycodone-D1-1			1.07	3605	385243		72.493		72	2021-09-24	21:20:03	1:F,3	0.009
188	20210924 oxycodone-D1-2			1.07	3976	307887		98.258		69	2021-09-24	21:22:50	1:F,4	0.013
189	20210924 oxycodone-D1-3			1.07	2939	288251		78.554		52	2021-09-24	21:25:32	1:F,5	0.01
190	20210924 oxycodone-D1-4			1.07	4232	319501		100.672		62	2021-09-24	21:28:13	1:F,6	0.013
191	20210924 oxycodone-D1-5			1.07	2779	278843		76.895		51	2021-09-24	21:30:54	1:F,7	0.01
192	20210924 oxycodone-D1-6			1.06	489	286570		17.012		16	2021-09-24	21:33:36	2:A,1	0.002		D（anlotinib）					mean	sd
193	20210924 oxycodone-D1-7			1.06	178	321339		8.676		6	2021-09-24	21:36:18	2:A,2	0.001	77.5415	40.5695	74.634	6.505	72.283	82.8	59.0555	35.3224
194	20210924 oxycodone-D1-8			1.07	30	313343		5.34		3	2021-09-24	21:39:00	2:A,3	0	142.387	180.885	222.966	138.804	137.667	147.107	161.636	41.1026
195	20210924 oxycodone-D1-9			1.11	19	301979		5.113		1	2021-09-24	21:41:41	2:A,4	0	222.166	282.812	433.953	131.67	224.07	220.262	252.489	128.287
196	20210924 oxycodone-D1-10			1.18	-25	407625		4.651		2	2021-09-24	21:44:23	2:A,5	0	359.665	404.907	438.582	371.232	308.342	410.988	382.286	56.5183
197	20210924 oxycodone-D2-1			1.07	2696	279307		74.634		54	2021-09-24	21:47:04	2:A,6	0.01	231.992	183.347	188.363	178.332	160.714	303.269	207.669	64.7496
198	20210924 oxycodone-D2-2			1.07	8948	297135		222.966		138	2021-09-24	21:49:46	2:A,7	0.03	65.995	69.274	69.232	69.316	54.61	77.38	67.6345	9.48669
199	20210924 oxycodone-D2-3			1.07	17762	299932		433.953		241	2021-09-24	21:52:28	2:A,8	0.059	10.006	14.5295	12.098	16.961	8.758	11.254	12.2677	3.43518
200	20210924 oxycodone-D2-4			1.07	18262	305081		438.582		356	2021-09-24	21:55:09	2:B,1	0.06	4.7795	6.0065	5.288	6.725	4.746	4.813	5.393	0.920192
201	20210924 oxycodone-D2-5			1.07	8045	317440		188.363		96	2021-09-24	21:57:51	2:B,2	0.025	4.939	5.441	6.114	4.768	4.979	4.899	5.19	0.62211
202	20210924 oxycodone-D2-6			1.07	2584	290091		69.232		54	2021-09-24	22:00:33	2:B,3	0.009	5.819	7.5135	8.317	6.71	5.883	5.755	6.66625	1.17909
203	20210924 oxycodone-D2-7			1.07	332	323518		12.098		6	2021-09-24	22:03:14	2:B,4	0.001							mean	sd
204	20210924 oxycodone-D2-8			1.1	28	314925		5.288		2	2021-09-24	22:05:56	2:B,5	0							59.0555	29.7539
205	20210924 oxycodone-D2-9			1.07	63	310492		6.114		3	2021-09-24	22:08:38	2:B,6	0							161.636	34.0861
206	20210924 oxycodone-D2-10			1.19	162	320345		8.317		4	2021-09-24	22:11:19	2:B,7	0.001							252.489	101.204
207	20210924 oxycodone-D3-1	11		1.11	87	340412		6.505		2	2021-09-25	07:35:03	1:A,1	0							382.286	46.0573
208	20210924 oxycodone-D3-2			1	6609	357102		138.804		51	2021-09-25	07:37:43	1:A,2	0.019							207.669	52.4607
209	20210924 oxycodone-D3-3			1	7284	415726		131.67		86	2021-09-25	07:40:25	1:A,3	0.018							67.6345	7.42116
210	20210924 oxycodone-D3-4			1.01	20716	409663		371.232		189	2021-09-25	07:43:06	1:A,4	0.051							12.2677	3.02101
211	20210924 oxycodone-D3-5			1.03	9763	407480		178.332		150	2021-09-25	07:45:48	1:A,5	0.024							5.393	0.811545
212	20210924 oxycodone-D3-6			1.03	3802	426186		69.316		47	2021-09-25	07:48:29	1:A,6	0.009							5.19	0.507359
213	20210924 oxycodone-D3-7			1.04	773	455036		16.961		14	2021-09-25	07:51:11	1:A,7	0.002							6.66625	1.05891
214	20210924 oxycodone-D3-8			1.19	133	465835		6.725		4	2021-09-25	07:53:52	1:A,8	0
215	20210924 oxycodone-D3-9			1.13	7	408987		4.768		1	2021-09-25	07:56:34	1:B,1	0
216	20210924 oxycodone-D3-10			1.06	115	403930		6.71		2	2021-09-25	07:59:16	1:B,2	0
217	20210924 oxycodone-D4-1			1.05	3986	427220		72.283		43	2021-09-25	08:02:00	1:B,3	0.009
218	20210924 oxycodone-D4-2			1.05	7922	431752		137.667		100	2021-09-25	08:04:41	1:B,4	0.018
219	20210924 oxycodone-D4-3			1.05	12707	419806		224.07		120	2021-09-25	08:07:22	1:B,5	0.03
220	20210924 oxycodone-D4-4			1.06	18535	442426		308.342		233	2021-09-25	08:10:04	1:B,6	0.042
221	20210924 oxycodone-D4-5			1.05	9761	453383		160.714		204	2021-09-25	08:12:45	1:B,7	0.022
222	20210924 oxycodone-D4-6			1.06	3013	437226		54.61		71	2021-09-25	08:15:26	1:B,8	0.007
223	20210924 oxycodone-D4-7			1.06	246	433642		8.758		6	2021-09-25	08:18:08	1:C,1	0.001
224	20210924 oxycodone-D4-8			1.06	6	430178		4.746		1	2021-09-25	08:20:50	1:C,2	0
225	20210924 oxycodone-D4-9			1.06	19	428127		4.979		1	2021-09-25	08:23:31	1:C,3	0
226	20210924 oxycodone-D4-10			1.19	70	409779		5.883		2	2021-09-25	08:26:13	1:C,4	0
227	20210924 oxycodone-D5-1			1.06	7025	651617		82.8		66	2021-09-25	08:28:55	1:C,5	0.011
228	20210924 oxycodone-D5-2			1.06	9298	473145		147.107		125	2021-09-25	08:31:36	1:C,6	0.02
229	20210924 oxycodone-D5-3			1.06	12760	429015		220.262		121	2021-09-25	08:34:18	1:C,7	0.03
230	20210924 oxycodone-D5-4			1.06	23016	410609		410.988		322	2021-09-25	08:36:59	1:C,8	0.056
231	20210924 oxycodone-D5-5			1.06	18027	437611		303.269		248	2021-09-25	08:39:41	1:D,1	0.041
232	20210924 oxycodone-D5-6			1.06	4516	450110		77.38		67	2021-09-25	08:42:23	1:D,2	0.01
233	20210924 oxycodone-D5-7			1.07	415	455950		11.254		9	2021-09-25	08:45:05	1:D,3	0.001
234	20210924 oxycodone-D5-8			1.06	10	447516		4.813		1	2021-09-25	08:47:46	1:D,4	0
235	20210924 oxycodone-D5-9			1.18	15	424702		4.899		1	2021-09-25	08:50:28	1:D,5	0
236	20210924 oxycodone-D5-10			1.19	70	459647		5.755		3	2021-09-25	08:53:09	1:D,6	0
237	20210924 oxycodone-D6-1			1.06	5252	502595		80.396		63	2021-09-25	08:55:51	1:D,7	0.01
238	20210924 oxycodone-D6-2			1.06	3987	419260		73.592		80	2021-09-25	08:58:32	1:D,8	0.01
239	20210924 oxycodone-D6-3			1.06	5659	435293		98.887		76	2021-09-25	09:01:14	1:E,1	0.013
240	20210924 oxycodone-D6-4			1.06	6749	442589		115.187		150	2021-09-25	09:03:57	1:E,2	0.015
241	20210924 oxycodone-D6-5			1.06	4309	421730		78.712		80	2021-09-25	09:06:38	1:E,3	0.01
242	20210924 oxycodone-D6-6			1.06	1320	442689		26.268		25	2021-09-25	09:09:20	1:E,4	0.003
243	20210924 oxycodone-D6-7			1.07	95	437156		6.219		3	2021-09-25	09:12:01	1:E,5	0
244	20210924 oxycodone-D6-8			1.18	-1	462700		4.651		1	2021-09-25	09:14:43	1:E,6	0
245	20210924 oxycodone-D6-9			1.06	134	484134		6.661		8	2021-09-25	09:17:25	1:E,7	0
246	20210924 oxycodone-D6-10			1.19	71	423502		5.861		1	2021-09-25	09:20:06	1:E,8	0
Compound 3: oxycodone (2)
	Name	Sample Text	Type	RT	Area	IS Area	Std. Conc	Conc.	%Dev	S/N	Acq.Date	Acq.Time	Vial	Response
1	20210924 oxycodone-S1		Standard	1.07	111	386351	1	0.83	-17	9	2021-09-24	08:57:09	2:A,1	0
2	20210924 oxycodone-S2		Standard	1.06	1691	376506	10	10.203	2	51	2021-09-24	08:52:57	2:A,2	0.004
3	20210924 oxycodone-S3		Standard	1.07	8163	383068	50	47.695	-4.6	147	2021-09-24	08:59:57	2:A,3	0.021
4	20210924 oxycodone-S4		Standard	1.07	18074	350834	100	115.035	15	258	2021-09-24	09:02:38	2:A,4	0.052
5	20210924 oxycodone-S5		Standard	1.07	91053	364053	500	557.747	11.5	1153	2021-09-24	08:50:13	2:A,5	0.25
6	20210924 oxycodone-S6		Standard	1.06	163611	392477	1000	929.489	-7.1	693	2021-09-24	09:05:21	2:A,6	0.417
7	20210924 oxycodone-A1-1			1.07	2966	466482		14.368		42	2021-09-24	09:11:03	2:A,7	0.006
8	20210924 oxycodone-A1-2			1.07	3938	411734		21.512		64	2021-09-24	09:13:49	2:A,8	0.01
9	20210924 oxycodone-A1-3			1.06	8605	388962		49.51		240	2021-09-24	09:16:30	2:B,1	0.022
10	20210924 oxycodone-A1-4			1.06	12697	386670		73.393		260	2021-09-24	09:19:12	2:B,2	0.033
11	20210924 oxycodone-A1-5			1.07	25881	384142		150.382		202	2021-09-24	09:21:53	2:B,3	0.067
12	20210924 oxycodone-A1-6			1.06	13713	427458		71.708		303	2021-09-24	09:24:35	2:B,4	0.032
13	20210924 oxycodone-A1-7			1.07	3048	426770		16.113		98	2021-09-24	09:27:17	2:B,5	0.007
14	20210924 oxycodone-A1-8			1.07	439	509004		2.116		19	2021-09-24	09:29:58	2:B,6	0.001
15	20210924 oxycodone-A1-9			0.97	6	417073		0.223		1	2021-09-24	09:32:40	2:B,7	0
16	20210924 oxycodone-A1-10			1.03	122	397791		0.876		6	2021-09-24	09:35:22	2:B,8	0
17	20210924 oxycodone-A2-1			1.07	4593	407944		25.291		94	2021-09-24	09:38:04	2:C,1	0.011
18	20210924 oxycodone-A2-2			1.07	14980	409483		81.744		374	2021-09-24	09:40:45	2:C,2	0.037
19	20210924 oxycodone-A2-3			1.07	23069	399748		128.838		321	2021-09-24	09:43:27	2:C,3	0.058
20	20210924 oxycodone-A2-4			1.07	43483	432389		224.374		134	2021-09-24	09:46:09	2:C,4	0.101
21	20210924 oxycodone-A2-5			1.06	44429	398317		248.844		466	2021-09-24	09:48:50	2:C,5	0.112
22	20210924 oxycodone-A2-6			1.07	15380	366944		93.631		335	2021-09-24	09:51:32	2:C,6	0.042
23	20210924 oxycodone-A2-7			1.07	2615	414980		14.24		68	2021-09-24	09:54:13	2:C,7	0.006
24	20210924 oxycodone-A2-8			1.07	372	398253		2.276		18	2021-09-24	09:56:55	2:C,8	0.001
25	20210924 oxycodone-A2-9			1.07	388	364333		2.565		13	2021-09-24	09:59:37	2:D,1	0.001
26	20210924 oxycodone-A2-10			1.11	13	416822		0.263		1	2021-09-24	10:02:19	2:D,2	0
27	20210924 oxycodone-A3-1			1.07	8681	393973		49.314		228	2021-09-24	10:05:00	2:D,3	0.022
28	20210924 oxycodone-A3-2			1.07	12521	386798		72.352		265	2021-09-24	10:07:42	2:D,4	0.032
29	20210924 oxycodone-A3-3			1.07	18139	409872		98.846		291	2021-09-24	10:10:23	2:D,5	0.044
30	20210924 oxycodone-A3-4			1.07	43426	387436		250.057		728	2021-09-24	10:13:05	2:D,6	0.112
31	20210924 oxycodone-A3-5			1.07	39541	408766		215.83		654	2021-09-24	10:15:46	2:D,7	0.097
32	20210924 oxycodone-A3-6			1.07	21595	406026		118.755		632	2021-09-24	10:18:28	2:D,8	0.053
33	20210924 oxycodone-A3-7			1.07	4652	467711		22.366		103	2021-09-24	10:21:10	2:E,1	0.01
34	20210924 oxycodone-A3-8			1.07	497	424202		2.804		23	2021-09-24	10:23:51	2:E,2	0.001
35	20210924 oxycodone-A3-9			0.99	23	392149		0.322		1	2021-09-24	10:26:33	2:E,3	0
36	20210924 oxycodone-A3-10			1.08	27	395692		0.344		3	2021-09-24	10:29:15	2:E,4	0
37	20210924 oxycodone-A4-1			1.07	4659	374615		27.918		103	2021-09-24	10:31:56	2:E,5	0.012
38	20210924 oxycodone-A4-2			1.07	12266	387272		70.8		298	2021-09-24	10:34:38	2:E,6	0.032
39	20210924 oxycodone-A4-3			1.07	15920	391069		90.944		494	2021-09-24	10:37:20	2:E,7	0.041
40	20210924 oxycodone-A4-4			1.07	650	398203		3.83		19	2021-09-24	10:40:01	2:E,8	0.002
41	20210924 oxycodone-A4-5			1.07	33907	381013		198.578		427	2021-09-24	10:42:43	2:F,1	0.089
42	20210924 oxycodone-A4-6			1.07	20505	423901		108.023		309	2021-09-24	10:45:24	2:F,2	0.048
43	20210924 oxycodone-A4-7			1.07	3077	404810		17.138		104	2021-09-24	10:48:06	2:F,3	0.008
44	20210924 oxycodone-A4-8			1.06	590	446858		3.136		17	2021-09-24	10:50:48	2:F,4	0.001
45	20210924 oxycodone-A4-9			1.07	350	412868		2.084		16	2021-09-24	10:53:29	2:F,5	0.001
46	20210924 oxycodone-A4-10			1.07	258	386778		1.679		13	2021-09-24	10:56:11	2:F,6	0.001
47	20210924 oxycodone-A5-1			1.07	12570	382413		73.468		254	2021-09-24	10:58:53	2:F,7	0.033
48	20210924 oxycodone-A5-2			1.07	13224	402140		73.498		319	2021-09-24	11:01:34	2:F,8	0.033
49	20210924 oxycodone-A5-3			1.07	12893	412286		69.906		546	2021-09-24	11:04:16	1:A,1	0.031
50	20210924 oxycodone-A5-4			1.07	31614	386320		182.617		496	2021-09-24	11:06:57	1:A,2	0.082
51	20210924 oxycodone-A5-5			1.07	20257	394545		114.65		271	2021-09-24	11:09:39	1:A,3	0.051
52	20210924 oxycodone-A5-6			1.07	9804	374990		58.475		239	2021-09-24	11:12:21	1:A,4	0.026
53	20210924 oxycodone-A5-7			1.07	1804	346458		11.797		67	2021-09-24	11:15:02	1:A,5	0.005
54	20210924 oxycodone-A5-8			1.07	166	399402		1.12		10	2021-09-24	11:17:44	1:A,6	0
55	20210924 oxycodone-A5-9			1.06	5	383338		0.221		1	2021-09-24	11:20:26	1:A,7	0
56	20210924 oxycodone-A5-10			1.1	3	357925		0.209		1	2021-09-24	11:23:07	1:A,8	0
57	20210924 oxycodone-A6-1			1.07	12950	354145		81.711		469	2021-09-24	11:25:49	1:B,1	0.037
58	20210924 oxycodone-A6-2			1.07	36644	371480		220.09		558	2021-09-24	11:28:30	1:B,2	0.099
59	20210924 oxycodone-A6-3			1.07	30271	401654		168.198		277	2021-09-24	11:31:12	1:B,3	0.075
60	20210924 oxycodone-A6-4			1.07	63107	426653		329.92		1131	2021-09-24	11:33:54	1:B,4	0.148
61	20210924 oxycodone-A6-5			1.07	42122	385071		244.042		744	2021-09-24	11:36:35	1:B,5	0.109
62	20210924 oxycodone-A6-6			1.07	13478	350922		85.811		331	2021-09-24	11:39:17	1:B,6	0.038
63	20210924 oxycodone-A6-7			1.07	2668	414371		14.548		78	2021-09-24	11:41:59	1:B,7	0.006
64	20210924 oxycodone-A6-8			1.07	229	404280		1.455		13	2021-09-24	11:44:41	1:B,8	0.001
65	20210924 oxycodone-A6-9			1.07	191	374155		1.333		8	2021-09-24	11:47:22	1:C,1	0.001
66	20210924 oxycodone-A6-10			1.07	426	456404		2.273		15	2021-09-24	11:50:07	1:C,2	0.001
67	20210924 oxycodone-B1--1			1.07	4565	424681		24.157		117	2021-09-24	11:52:54	1:C,3	0.011
68	20210924 oxycodone-B1--2			1.07	8623	388542		49.665		198	2021-09-24	11:55:36	1:C,4	0.022
69	20210924 oxycodone-B1--3			1.07	10082	388127		58.097		304	2021-09-24	11:58:17	1:C,5	0.026
70	20210924 oxycodone-B1--4			1.07	11367	397936		63.871		216	2021-09-24	12:00:59	1:C,6	0.029
71	20210924 oxycodone-B1--5			1.07	6791	396640		38.362		84	2021-09-24	12:03:41	1:C,7	0.017
72	20210924 oxycodone-B1--6			1.07	4067	388340		23.54		90	2021-09-24	12:06:22	1:C,8	0.01
73	20210924 oxycodone-B1--7			1.06	535	402856		3.152		17	2021-09-24	12:09:04	1:D,1	0.001
74	20210924 oxycodone-B1--8					879.285					2021-09-24	12:11:45	1:D,2
75	20210924 oxycodone-B1--9			1.07	128	364862		0.974		8	2021-09-24	12:14:27	1:D,3	0
76	20210924 oxycodone-B1--10			1.06	69	424849		0.555		4	2021-09-24	12:17:09	1:D,4	0
77	20210924 oxycodone-B2--1			1.07	7299	398220		41.053		130	2021-09-24	12:19:50	1:D,5	0.018
78	20210924 oxycodone-B2--2			1.07	22207	520042		95.384		408	2021-09-24	12:22:32	1:D,6	0.043
79	20210924 oxycodone-B2--3			1.07	20369	483000		94.201		545	2021-09-24	12:25:14	1:D,7	0.042
80	20210924 oxycodone-B2--4			1.07	42789	434124		219.913		507	2021-09-24	12:27:55	1:D,8	0.099
81	20210924 oxycodone-B2--5			1.07	11839	423733		62.479		258	2021-09-24	12:30:37	1:E,1	0.028
82	20210924 oxycodone-B2--6			1.07	26622	432651		137.361		637	2021-09-24	12:33:18	1:E,2	0.062
83	20210924 oxycodone-B2--7			1.07	5632	473296		26.72		101	2021-09-24	12:36:00	1:E,3	0.012
84	20210924 oxycodone-B2--8			1.07	1016	471607		4.993		28	2021-09-24	12:38:41	1:E,4	0.002
85	20210924 oxycodone-B2--9			1.07	334	401330		2.049		20	2021-09-24	12:41:25	1:E,5	0.001
86	20210924 oxycodone-B2--10			1.07	429	420152		2.466		6	2021-09-24	12:44:06	1:E,6	0.001
87	20210924 oxycodone-B3-1			1.07	10700	427858		55.944		289	2021-09-24	12:46:47	1:E,7	0.025
88	20210924 oxycodone-B3-2			1.07	20573	606137		75.857		352	2021-09-24	12:49:29	1:E,8	0.034
89	20210924 oxycodone-B3-3			1.07	22084	423623		116.406		546	2021-09-24	12:52:10	1:F,1	0.052
90	20210924 oxycodone-B3-4			1.07	67298	425741		352.575		1303	2021-09-24	12:54:52	1:F,2	0.158
91	20210924 oxycodone-B3-5			1.07	56290	402859		311.676		872	2021-09-24	12:57:34	1:F,3	0.14
92	20210924 oxycodone-B3-6			1.07	24354	436371		124.606		396	2021-09-24	13:00:15	1:F,4	0.056
93	20210924 oxycodone-B3-7			1.07	4502	451517		22.421		81	2021-09-24	13:02:57	1:F,5	0.01
94	20210924 oxycodone-B3-8			1.07	1275	427033		6.846		47	2021-09-24	13:05:39	1:F,6	0.003
95	20210924 oxycodone-B3-9			1.07	24076	418024		128.584		457	2021-09-24	13:08:20	1:F,7	0.058
96	20210924 oxycodone-B3-10			1.07	220	485939		1.201		9	2021-09-24	13:11:02	2:A,1	0
97	20210924 oxycodone-B4--1			1.06	8983	265923		75.493		164	2021-09-24	17:17:24	2:A,1	0.034
98	20210924 oxycodone-B4--2			1.06	4354	265963		36.689		174	2021-09-24	17:20:11	2:A,2	0.016
99	20210924 oxycodone-B4--3			1.07	10123	259675		87.096		244	2021-09-24	17:22:53	2:A,3	0.039
100	20210924 oxycodone-B4--4			1.06	12014	261354		102.671		317	2021-09-24	17:25:34	2:A,4	0.046
101	20210924 oxycodone-B4--5			1.06	9896	256470		86.21		118	2021-09-24	17:28:16	2:A,5	0.039
102	20210924 oxycodone-B4--6			1.1	35	185.591		422.963		3	2021-09-24	17:30:58	2:A,6	0.19
103	20210924 oxycodone-B4--7			1.06	959	247170		8.837		46	2021-09-24	17:33:39	2:A,7	0.004
104	20210924 oxycodone-B4--8			1.05	260	267811		2.36		14	2021-09-24	17:36:21	2:A,8	0.001
105	20210924 oxycodone-B4--9			1.06	94	260872		0.994		9	2021-09-24	17:39:03	2:B,1	0
106	20210924 oxycodone-B4--10			1.06	67	253238		0.78		3	2021-09-24	17:41:44	2:B,2	0
107	20210924 oxycodone-B5--1			1.06	2280	253595		20.235		125	2021-09-24	17:44:26	2:B,3	0.009
108	20210924 oxycodone-B5--2			1.06	1501	279841		12.146		44	2021-09-24	17:47:07	2:B,4	0.005
109	20210924 oxycodone-B5--3			1.06	2374	319143		16.772		59	2021-09-24	17:49:49	2:B,5	0.007
110	20210924 oxycodone-B5--4			1.06	1457	280718		11.763		99	2021-09-24	17:52:31	2:B,6	0.005
111	20210924 oxycodone-B5--5			1.06	1853	267741		15.617		63	2021-09-24	17:55:13	2:B,7	0.007
112	20210924 oxycodone-B5--6			1.06	546	384247		3.363		22	2021-09-24	17:57:54	2:B,8	0.001
113	20210924 oxycodone-B5--7			1.06	980	307242		7.303		31	2021-09-24	18:00:36	2:C,1	0.003
114	20210924 oxycodone-B5--8			1.06	1169	330419		8.077		43	2021-09-24	18:03:18	2:C,2	0.004
115	20210924 oxycodone-B5--9			1.05	357	274658		3.089		7	2021-09-24	18:06:00	2:C,3	0.001
116	20210924 oxycodone-B5--10			1.06	285	270799		2.536		20	2021-09-24	18:08:41	2:C,4	0.001
117	20210924 oxycodone-B6--1			1.06	6308	296958		47.546		192	2021-09-24	18:11:23	2:C,5	0.021
118	20210924 oxycodone-B6--2			1.06	11596	274548		94.351		213	2021-09-24	18:14:04	2:C,6	0.042
119	20210924 oxycodone-B6--3			1.06	16150	277294		130.026		482	2021-09-24	18:16:46	2:C,7	0.058
120	20210924 oxycodone-B6--4			1.06	15584	276070		126.031		335	2021-09-24	18:19:29	2:C,8	0.056
121	20210924 oxycodone-B6--5			1.06	38077	327692		259.223		523	2021-09-24	18:22:10	2:D,1	0.116
122	20210924 oxycodone-B6--6			1.06	3308	258985		28.667		102	2021-09-24	18:24:52	2:D,2	0.013
123	20210924 oxycodone-B6--7			1.06	798	296415		6.192		25	2021-09-24	18:27:33	2:D,3	0.003
124	20210924 oxycodone-B6--8			1.06	141	209223		1.694		11	2021-09-24	18:30:15	2:D,4	0.001
125	20210924 oxycodone-B6--9			1.06	191	311916		1.561		7	2021-09-24	18:32:57	2:D,5	0.001
126	20210924 oxycodone-B6--10			1.06	92	300446		0.876		5	2021-09-24	18:35:38	2:D,6	0
127	20210924 oxycodone-C1-1			1.06	700	318337		5.094		32	2021-09-24	18:38:20	2:D,7	0.002
128	20210924 oxycodone-C1-2			1.07	924	308065		6.879		44	2021-09-24	18:41:02	2:D,8	0.003
129	20210924 oxycodone-C1-3			1.06	492	282486		4.072		18	2021-09-24	18:43:44	2:E,1	0.002
130	20210924 oxycodone-C1-4			1.06	429	284250		3.555		22	2021-09-24	18:46:26	2:E,2	0.002
131	20210924 oxycodone-C1-5			1.06	655	388179		3.954		33	2021-09-24	18:49:08	2:E,3	0.002
132	20210924 oxycodone-C1-6			1.07	138	293858		1.236		6	2021-09-24	18:51:49	2:E,4	0
133	20210924 oxycodone-C1-7			1.07	141	292825		1.262		8	2021-09-24	18:54:31	2:E,5	0
134	20210924 oxycodone-C1-8			1.06	199	274976		1.807		17	2021-09-24	18:57:12	2:E,6	0.001
135	20210924 oxycodone-C1-9			1.08	233	282898		2.024		13	2021-09-24	18:59:54	2:E,7	0.001
136	20210924 oxycodone-C1-10			1.06	365	276321		3.136		20	2021-09-24	19:02:35	2:E,8	0.001
137	20210924 oxycodone-C2-1			1.06	551	296354		4.337		29	2021-09-24	19:05:17	2:F,1	0.002
138	20210924 oxycodone-C2-2			1.07	51	265958		0.617		5	2021-09-24	19:07:59	2:F,2	0
139	20210924 oxycodone-C2-3			1.07	360	278472		3.078		18	2021-09-24	19:10:40	2:F,3	0.001
140	20210924 oxycodone-C2-4			1.07	1336	259250		11.678		60	2021-09-24	19:13:22	2:F,4	0.005
141	20210924 oxycodone-C2-5			1.06	1123	270909		9.431		40	2021-09-24	19:16:04	2:F,5	0.004
142	20210924 oxycodone-C2-6			1.07	995	277481		8.189		55	2021-09-24	19:18:45	2:F,6	0.004
143	20210924 oxycodone-C2-7			1.07	334	320229		2.517		23	2021-09-24	19:21:27	2:F,7	0.001
144	20210924 oxycodone-C2-8			1.07	182	296205		1.565		12	2021-09-24	19:24:09	2:F,8	0.001
145	20210924 oxycodone-C2-9			1.07	194	277892		1.752		13	2021-09-24	19:26:50	1:A,1	0.001
146	20210924 oxycodone-C2-10			1.07	221	283249		1.934		17	2021-09-24	19:29:32	1:A,2	0.001
147	20210924 oxycodone-C3-1			1.06	4388	299606		32.84		136	2021-09-24	19:32:13	1:A,3	0.015
148	20210924 oxycodone-C3-2			1.07	16581	320008		115.696		221	2021-09-24	19:34:55	1:A,4	0.052
149	20210924 oxycodone-C3-3			1.07	15358	307782		111.427		319	2021-09-24	19:37:37	1:A,5	0.05
150	20210924 oxycodone-C3-4			1.07	20479	304439		150.15		367	2021-09-24	19:40:18	1:A,6	0.067
151	20210924 oxycodone-C3-5			1.07	28034	294473		212.418		324	2021-09-24	19:43:00	1:A,7	0.095
152	20210924 oxycodone-C3-6			1.07	20419	315870		144.298		314	2021-09-24	19:45:42	1:A,8	0.065
153	20210924 oxycodone-C3-7			1.07	16594	375715		98.648		167	2021-09-24	19:48:23	1:B,1	0.044
154	20210924 oxycodone-C3-8			1.06	2938	321393		20.567		78	2021-09-24	19:51:05	1:B,2	0.009
155	20210924 oxycodone-C3-9			1.07	226	290849		1.924		9	2021-09-24	19:53:46	1:B,3	0.001
156	20210924 oxycodone-C3-10			1.02	1	316598		0.2		1	2021-09-24	19:56:28	1:B,4	0
157	20210924 oxycodone-C4-1			1.06	90	286205		0.895		8	2021-09-24	19:59:10	1:B,5	0
158	20210924 oxycodone-C4-2			1.06	214	309994		1.728		18	2021-09-24	20:01:51	1:B,6	0.001
159	20210924 oxycodone-C4-3			1.07	139	297054		1.238		9	2021-09-24	20:04:33	1:B,7	0
160	20210924 oxycodone-C4-4			1.06	253	271387		2.274		13	2021-09-24	20:07:14	1:B,8	0.001
161	20210924 oxycodone-C4-5			1.06	1814	295593		13.874		90	2021-09-24	20:09:56	1:C,1	0.006
162	20210924 oxycodone-C4-6			1.06	430	412486		2.518		19	2021-09-24	20:12:37	1:C,2	0.001
163	20210924 oxycodone-C4-7			1.07	122	300359		1.099		8	2021-09-24	20:15:19	1:C,3	0
164	20210924 oxycodone-C4-8			1.01	2	391391		0.205		1	2021-09-24	20:18:01	1:C,4	0
165	20210924 oxycodone-C4-9			1.07	318	266259		2.853		16	2021-09-24	20:20:43	1:C,5	0.001
166	20210924 oxycodone-C4-10			1.07	172	321379		1.386		9	2021-09-24	20:23:26	1:C,6	0.001
167	20210924 oxycodone-C5-1			1.07	6264	264209		53.043		171	2021-09-24	20:26:07	1:C,7	0.024
168	20210924 oxycodone-C5-2			1.06	13472	273638		109.947		253	2021-09-24	20:28:48	1:C,8	0.049
169	20210924 oxycodone-C5-3			1.07	13289	276541		107.315		324	2021-09-24	20:31:30	1:D,1	0.048
170	20210924 oxycodone-C5-4			1.07	18019	303779		132.423		634	2021-09-24	20:34:12	1:D,2	0.059
171	20210924 oxycodone-C5-5			1.06	18529	290514		142.374		617	2021-09-24	20:36:53	1:D,3	0.064
172	20210924 oxycodone-C5-6			1.07	8402	292304		64.267		296	2021-09-24	20:39:35	1:D,4	0.029
173	20210924 oxycodone-C5-7			1.06	1348	285507		10.718		39	2021-09-24	20:42:17	1:D,5	0.005
174	20210924 oxycodone-C5-8			1.07	313	278915		2.691		9	2021-09-24	20:44:58	1:D,6	0.001
175	20210924 oxycodone-C5-9			1.06	173	262317		1.659		7	2021-09-24	20:47:40	1:D,7	0.001
176	20210924 oxycodone-C5-10			1.08	-7	275815		0.192		1	2021-09-24	20:50:21	1:D,8	0
177	20210924 oxycodone-C6-1			1.07	5743	283263		45.391		174	2021-09-24	20:53:03	1:E,1	0.02
178	20210924 oxycodone-C6-2			1.07	21442	287129		166.669		963	2021-09-24	20:55:45	1:E,2	0.075
179	20210924 oxycodone-C6-3			1.07	21810	303624		160.327		519	2021-09-24	20:58:26	1:E,3	0.072
180	20210924 oxycodone-C6-4			1.07	30329	299995		225.565		236	2021-09-24	21:01:08	1:E,4	0.101
181	20210924 oxycodone-C6-5			1.07	948	290938		7.452		37	2021-09-24	21:03:49	1:E,5	0.003
182	20210924 oxycodone-C6-6			1.06	13373	295142		101.203		351	2021-09-24	21:06:31	1:E,6	0.045
183	20210924 oxycodone-C6-7			1.07	2428	309524		17.679		54	2021-09-24	21:09:13	1:E,7	0.008
184	20210924 oxycodone-C6-8			1.07	42352	385095		245.36		555	2021-09-24	21:11:54	1:E,8	0.11
185	20210924 oxycodone-C6-9			1.06	37	263289		0.506		3	2021-09-24	21:14:36	1:F,1	0
186	20210924 oxycodone-C6-10			1.07	85	264476		0.913		6	2021-09-24	21:17:18	1:F,2	0
187	20210924 oxycodone-D1-1			1.07	9370	385243		54.412		238	2021-09-24	21:20:03	1:F,3	0.024
188	20210924 oxycodone-D1-2			1.07	8825	307887		64.092		274	2021-09-24	21:22:50	1:F,4	0.029
189	20210924 oxycodone-D1-3			1.07	7828	288251		60.732		465	2021-09-24	21:25:32	1:F,5	0.027
190	20210924 oxycodone-D1-4			1.07	10567	319501		73.919		337	2021-09-24	21:28:13	1:F,6	0.033
191	20210924 oxycodone-D1-5			1.07	7608	278843		61.016		241	2021-09-24	21:30:54	1:F,7	0.027
192	20210924 oxycodone-D1-6			1.07	1523	286570		12.042		49	2021-09-24	21:33:36	2:A,1	0.005
193	20210924 oxycodone-D1-7			1.06	458	321339		3.372		28	2021-09-24	21:36:18	2:A,2	0.001
194	20210924 oxycodone-D1-8			1.06	247	313343		1.95		13	2021-09-24	21:39:00	2:A,3	0.001
195	20210924 oxycodone-D1-9			1.07	176	301979		1.491		16	2021-09-24	21:41:41	2:A,4	0.001
196	20210924 oxycodone-D1-10			1.07	98	407625		0.728		6	2021-09-24	21:44:23	2:A,5	0
197	20210924 oxycodone-D2-1			1.06	6952	279307		55.679		140	2021-09-24	21:47:04	2:A,6	0.025
198	20210924 oxycodone-D2-2			1.07	21889	297135		164.416		212	2021-09-24	21:49:46	2:A,7	0.074
199	20210924 oxycodone-D2-3			1.07	44984	299932		334.533		1020	2021-09-24	21:52:28	2:A,8	0.15
200	20210924 oxycodone-D2-4			1.07	46413	305081		339.337		912	2021-09-24	21:55:09	2:B,1	0.152
201	20210924 oxycodone-D2-5			1.07	21380	317440		150.335		282	2021-09-24	21:57:51	2:B,2	0.067
202	20210924 oxycodone-D2-6			1.07	6641	290091		51.223		197	2021-09-24	22:00:33	2:B,3	0.023
203	20210924 oxycodone-D2-7			1.07	934	323518		6.625		53	2021-09-24	22:03:14	2:B,4	0.003
204	20210924 oxycodone-D2-8			1.06	251	314925		1.971		14	2021-09-24	22:05:56	2:B,5	0.001
205	20210924 oxycodone-D2-9			1.07	236	310492		1.884		11	2021-09-24	22:08:38	2:B,6	0.001
206	20210924 oxycodone-D2-10			1.08	40	320345		0.468		3	2021-09-24	22:11:19	2:B,7	0
207	20210924 oxycodone-D3-1	11		0.97	11043	340412		72.506		218	2021-09-25	07:35:03	1:A,1	0.032
208	20210924 oxycodone-D3-2			0.99	15025	357102		93.985		364	2021-09-25	07:37:43	1:A,2	0.042
209	20210924 oxycodone-D3-3			1	22255	415726		119.527		551	2021-09-25	07:40:25	1:A,3	0.054
210	20210924 oxycodone-D3-4			1.01	28569	409663		155.656		402	2021-09-25	07:43:06	1:A,4	0.07
211	20210924 oxycodone-D3-5			1.02	37540	407480		205.563		492	2021-09-25	07:45:48	1:A,5	0.092
212	20210924 oxycodone-D3-6			1.03	13461	426186		70.6		195	2021-09-25	07:48:29	1:A,6	0.032
213	20210924 oxycodone-D3-7			1.04	3102	455036		15.389		71	2021-09-25	07:51:11	1:A,7	0.007
214	20210924 oxycodone-D3-8			1.05	566	465835		2.901		25	2021-09-25	07:53:52	1:A,8	0.001
215	20210924 oxycodone-D3-9			1.01	-16	408987		0.192		1	2021-09-25	07:56:34	1:B,1	0
216	20210924 oxycodone-D3-10			1.06	506	403930		2.983		28	2021-09-25	07:59:16	1:B,2	0.001
217	20210924 oxycodone-D4-1			1.05	13560	427220		70.946		214	2021-09-25	08:02:00	1:B,3	0.032
218	20210924 oxycodone-D4-2			1.05	27387	431752		141.598		676	2021-09-25	08:04:41	1:B,4	0.063
219	20210924 oxycodone-D4-3			1.05	41785	419806		222.076		604	2021-09-25	08:07:22	1:B,5	0.1
220	20210924 oxycodone-D4-4			1.05	59201	442426		298.487		789	2021-09-25	08:10:04	1:B,6	0.134
221	20210924 oxycodone-D4-5			1.05	29214	453383		143.836		962	2021-09-25	08:12:45	1:B,7	0.064
222	20210924 oxycodone-D4-6			1.05	9761	437226		49.961		411	2021-09-25	08:15:26	1:B,8	0.022
223	20210924 oxycodone-D4-7			1.06	763	433642		4.116		26	2021-09-25	08:18:08	1:C,1	0.002
224	20210924 oxycodone-D4-8			1.05	116	430178		0.793		4	2021-09-25	08:20:50	1:C,2	0
225	20210924 oxycodone-D4-9			1.07	103	428127		0.73		4	2021-09-25	08:23:31	1:C,3	0
226	20210924 oxycodone-D4-10			1.06	154	409779		1.028		7	2021-09-25	08:26:13	1:C,4	0
227	20210924 oxycodone-D5-1			1.06	22805	651617		78.209		186	2021-09-25	08:28:55	1:C,5	0.035
228	20210924 oxycodone-D5-2			1.06	30505	473145		143.917		289	2021-09-25	08:31:36	1:C,6	0.064
229	20210924 oxycodone-D5-3			1.06	39435	429015		205.105		594	2021-09-25	08:34:18	1:C,7	0.092
230	20210924 oxycodone-D5-4			1.06	71900	410609		390.545		710	2021-09-25	08:36:59	1:C,8	0.175
231	20210924 oxycodone-D5-5			1.06	52141	437611		265.805		485	2021-09-25	08:39:41	1:D,1	0.119
232	20210924 oxycodone-D5-6			1.06	12740	450110		63.289		232	2021-09-25	08:42:23	1:D,2	0.028
233	20210924 oxycodone-D5-7			1.06	1097	455950		5.557		31	2021-09-25	08:45:05	1:D,3	0.002
234	20210924 oxycodone-D5-8			1.06	208	447516		1.227		9	2021-09-25	08:47:46	1:D,4	0
235	20210924 oxycodone-D5-9			1.07	37	424702		0.387		2	2021-09-25	08:50:28	1:D,5	0
236	20210924 oxycodone-D5-10			0.99	3	459647		0.206		1	2021-09-25	08:53:09	1:D,6	0
237	20210924 oxycodone-D6-1			1.06	16524	502595		73.482		275	2021-09-25	08:55:51	1:D,7	0.033
238	20210924 oxycodone-D6-2			1.06	12175	419260		64.928		300	2021-09-25	08:58:32	1:D,8	0.029
239	20210924 oxycodone-D6-3			1.06	16708	435293		85.758		269	2021-09-25	09:01:14	1:E,1	0.038
240	20210924 oxycodone-D6-4			1.06	20251	442589		102.192		364	2021-09-25	09:03:57	1:E,2	0.046
241	20210924 oxycodone-D6-5			1.06	12904	421730		68.4		203	2021-09-25	09:06:38	1:E,3	0.031
242	20210924 oxycodone-D6-6			1.06	4621	442689		23.463		174	2021-09-25	09:09:20	1:E,4	0.01
243	20210924 oxycodone-D6-7			1.07	613	437156		3.316		25	2021-09-25	09:12:01	1:E,5	0.001
244	20210924 oxycodone-D6-8			0.93	-7	462700		0.192		0	2021-09-25	09:14:43	1:E,6	0
245	20210924 oxycodone-D6-9			1.06	520	484134		2.588		26	2021-09-25	09:17:25	1:E,7	0.001
246	20210924 oxycodone-D6-10			0.96	3	423502		0.206		2	2021-09-25	09:20:06	1:E,8	0
Compound 4: noroxycodone
	Name	Sample Text	Type	RT	Area	IS Area	Std. Conc	Conc.	%Dev	S/N	Acq.Date	Acq.Time	Vial	Response
1	20210924 oxycodone-S1		Standard			386351	0.5				2021-09-24	08:57:09	2:A,1			noroxy
2	20210924 oxycodone-S2		Standard	1.03	19	376506	1	1.072	7.2	2	2021-09-24	08:52:57	2:A,2	0		A(control)							mean	sd
3	20210924 oxycodone-S3		Standard	1.04	290	383068	5	4.06	-18.8	12	2021-09-24	08:59:57	2:A,3	0.001			1.263	1.148	1.06	1.339	1.027	2.276	1.35217	0.46784
4	20210924 oxycodone-S4		Standard	1.03	860	350834	10	11.237	12.4	35	2021-09-24	09:02:38	2:A,4	0.002			0.892	2.844	2.447	2.134	2.31	18.54	4.86117	6.73361
5	20210924 oxycodone-S5		Standard	1.04	4190	364053	50	49.608	-0.8	41	2021-09-24	08:50:13	2:A,5	0.012			4.122	13.715	6.663	10.322	6.354	10.617	8.63217	3.52249
6	20210924 oxycodone-S6		Standard	1.03	9188	392477	100	100.023	0	121	2021-09-24	09:05:21	2:A,6	0.023			5.253	47.259	23.789	14.091	33.71	49.831	28.9888	17.9045
7	20210924 oxycodone-A1-1			1.04	45	466482		1.263		4	2021-09-24	09:11:03	2:A,7	0			12.297	110.664	32.918	68.535	35.086	75.383	55.8138	35.7796
8	20210924 oxycodone-A1-2			1.05	4	411734		0.892		1	2021-09-24	09:13:49	2:A,8	0			30.724	84.826	37.212	61.053	34.879	64.396	52.1817	21.3422
9	20210924 oxycodone-A1-3			1.03	300	388962		4.122		11	2021-09-24	09:16:30	2:B,1	0.001			18.333	35.041	18.911	30.988	13.584	25.066	23.6538	8.21777
10	20210924 oxycodone-A1-4			1.03	402	386670		5.253		10	2021-09-24	09:19:12	2:B,2	0.001			8.629	12.527	8.776	11.726	3.466	7.968	8.84867	3.21283
11	20210924 oxycodone-A1-5			1.01	1038	384142		12.297		47	2021-09-24	09:21:53	2:B,3	0.003			2.75	2.296	0.912	5.442	3.332	1.45	2.697	1.60269
12	20210924 oxycodone-A1-6			1.03	3014	427458		30.724		73	2021-09-24	09:24:35	2:B,4	0.007			1.08	1.216	0.854	1.846	1.297	2.566	1.4765	0.62743
13	20210924 oxycodone-A1-7			1.02	1761	426770		18.333		24	2021-09-24	09:27:17	2:B,5	0.004		B(apatinib)							mean	sd
14	20210924 oxycodone-A1-8			1.04	934	509004		8.629		31	2021-09-24	09:29:58	2:B,6	0.002			1.4335	1.053	0.867	2.755	1.874	0.993	1.49592	0.717882
15	20210924 oxycodone-A1-9			1.04	187	417073		2.75		11	2021-09-24	09:32:40	2:B,7	0			1.72125	0.989	7.284	2.028	1.8235	1.619	2.57746	2.33224
16	20210924 oxycodone-A1-10			0.97	21	397791		1.08		2	2021-09-24	09:35:22	2:B,8	0			13.8528	6.76	11.565	8.836	12.1805	15.525	11.4532	3.21729
17	20210924 oxycodone-A2-1			1.07	28	407944		1.148		3	2021-09-24	09:38:04	2:C,1	0			32.6595	34.38	90.946	10.395	25.238	40.081	38.9499	27.4544
18	20210924 oxycodone-A2-2			1.01	192	409483		2.844		8	2021-09-24	09:40:45	2:C,2	0			62.522	46.414	176.202	50	58.348	66.696	76.697	49.3329
19	20210924 oxycodone-A2-3			1.05	1214	399748		13.715		28	2021-09-24	09:43:27	2:C,3	0.003			39.8195	57.83	162.737	0.854	26.831	52.808	56.8132	55.7783
20	20210924 oxycodone-A2-4			1.04	4737	432389		47.259		39	2021-09-24	09:46:09	2:C,4	0.011			27.601	29.751	70.75	25.549	26.917	28.285	34.8088	17.6629
21	20210924 oxycodone-A2-5			1.03	10325	398317		110.664		144	2021-09-24	09:48:50	2:C,5	0.026			10.2103	11.114	42.975	17.678	12.6995	7.721	17.0663	13.1185
22	20210924 oxycodone-A2-6			1.05	7274	366944		84.826		63	2021-09-24	09:51:32	2:C,6	0.02			1.6815	18.066	26.082	3.282	2.215	1.148	8.74575	10.6541
23	20210924 oxycodone-A2-7			1.03	3349	414980		35.041		37	2021-09-24	09:54:13	2:C,7	0.008			1.8485	1.029	3.504	3.155	2.284	1.413	2.20558	0.972982
24	20210924 oxycodone-A2-8			1.05	1097	398253		12.527		22	2021-09-24	09:56:55	2:C,8	0.003
25	20210924 oxycodone-A2-9			1.04	124	364333		2.296		4	2021-09-24	09:59:37	2:D,1	0		C（icotinib）							mean	sd
26	20210924 oxycodone-A2-10			1.05	36	416822		1.216		3	2021-09-24	10:02:19	2:D,2	0			2.12875	3.3595	0.898	3.3595	4.862	1.857	2.74412	1.40119
27	20210924 oxycodone-A3-1			1.03	19	393973		1.06		2	2021-09-24	10:05:00	2:D,3	0			5.87475	6.5745	5.175	6.5745	5.175	7.974	6.22462	1.06122
28	20210924 oxycodone-A3-2			1.05	145	386798		2.447		3	2021-09-24	10:07:42	2:D,4	0			8.7625	8.425	9.1	8.425	7.499	9.351	8.59375	0.650173
29	20210924 oxycodone-A3-3			1.04	562	409872		6.663		22	2021-09-24	10:10:23	2:D,5	0.001			24.8337	23.9825	25.685	23.9825	21.823	26.142	24.4081	1.54033
30	20210924 oxycodone-A3-4			1.04	2098	387436		23.789		37	2021-09-24	10:13:05	2:D,6	0.005			57.3595	56.252	58.467	56.252	42.079	70.425	56.8058	9.01156
31	20210924 oxycodone-A3-5			1.05	3094	408766		32.918		56	2021-09-24	10:15:46	2:D,7	0.008			59.2873	50.8625	67.712	50.8625	36.26	65.465	55.0749	11.6179
32	20210924 oxycodone-A3-6			1.04	3485	406026		37.212		52	2021-09-24	10:18:28	2:D,8	0.009			42.9438	23.9635	61.924	23.9635	12.593	35.334	33.4536	17.4324
33	20210924 oxycodone-A3-7			1.04	1994	467711		18.911		38	2021-09-24	10:21:10	2:E,1	0.004			9.15725	7.6905	10.624	7.6905	2.628	12.753	8.42388	3.42892
34	20210924 oxycodone-A3-8			1.05	793	424202		8.776		22	2021-09-24	10:23:51	2:E,2	0.002			2.363	1.153	3.573	1.153	1.312	0.994	1.758	1.01734
35	20210924 oxycodone-A3-9			0.99	5	392149		0.912		1	2021-09-24	10:26:33	2:E,3	0			1.4875	2.083	0.892	2.083	0.918	3.248	1.78525	0.889452
36	20210924 oxycodone-A3-10			1.05	-1	395692		0.854		0	2021-09-24	10:29:15	2:E,4	0		D（anlotinib）							mean	sd
37	20210924 oxycodone-A4-1			1.03	43	374615		1.339		3	2021-09-24	10:31:56	2:E,5	0			2.6525	3.509	0.931	4.374	4.294	4.334	3.34908	1.36171
38	20210924 oxycodone-A4-2			1.03	117	387272		2.134		7	2021-09-24	10:34:38	2:E,6	0			2.597	6.447	2.247	2.947	4.061	3.504	3.63383	1.52206
39	20210924 oxycodone-A4-3			1.05	874	391069		10.322		34	2021-09-24	10:37:20	2:E,7	0.002			4.914	24.124	2.118	7.71	13.79	10.75	10.5677	7.81944
40	20210924 oxycodone-A4-4			1.05	1244	398203		14.091		29	2021-09-24	10:40:01	2:E,8	0.003			38.841	72.846	30.188	47.494	48.63	48.062	47.6768	14.2724
41	20210924 oxycodone-A4-5			1.04	6087	381013		68.535		125	2021-09-24	10:42:43	2:F,1	0.016			60.8285	66.917	79.224	42.433	70.119	56.276	62.6329	12.6599
42	20210924 oxycodone-A4-6			1.05	6024	423901		61.053		69	2021-09-24	10:45:24	2:F,2	0.014			35.408	49.574	47.433	23.383	39.534	31.4585	37.7984	9.88144
43	20210924 oxycodone-A4-7			1.05	2880	404810		30.988		58	2021-09-24	10:48:06	2:F,3	0.007			12.945	14.469	14.598	11.292	10.538	10.915	12.4595	1.80486
44	20210924 oxycodone-A4-8			1.03	1147	446858		11.726		20	2021-09-24	10:50:48	2:F,4	0.003			2.788	1.911	4.681	0.895	2.891	1.893	2.50983	1.28712
45	20210924 oxycodone-A4-9			1.04	447	412868		5.442		9	2021-09-24	10:53:29	2:F,5	0.001			0.8795	1.597	0.897	0.862	1.065	0.9635	1.044	0.2809
46	20210924 oxycodone-A4-10			1.06	91	386778		1.846		5	2021-09-24	10:56:11	2:F,6	0			1.4245	1.185	1.371	1.478	1.123	1.3005	1.31367	0.138318
47	20210924 oxycodone-A5-1			1.05	16	382413		1.027		1	2021-09-24	10:58:53	2:F,7	0
48	20210924 oxycodone-A5-2			1.05	138	402140		2.31		13	2021-09-24	11:01:34	2:F,8	0
49	20210924 oxycodone-A5-3			1.05	535	412286		6.354		22	2021-09-24	11:04:16	1:A,1	0.001
50	20210924 oxycodone-A5-4			1.05	2996	386320		33.71		52	2021-09-24	11:06:57	1:A,2	0.008
51	20210924 oxycodone-A5-5			1.05	3188	394545		35.086		90	2021-09-24	11:09:39	1:A,3	0.008
52	20210924 oxycodone-A5-6			1.05	3012	374990		34.879		50	2021-09-24	11:12:21	1:A,4	0.008
53	20210924 oxycodone-A5-7			1.05	1041	346458		13.584		29	2021-09-24	11:15:02	1:A,5	0.003
54	20210924 oxycodone-A5-8			1.03	246	399402		3.466		12	2021-09-24	11:17:44	1:A,6	0.001
55	20210924 oxycodone-A5-9			1.05	224	383338		3.332		15	2021-09-24	11:20:26	1:A,7	0.001
56	20210924 oxycodone-A5-10			1.01	37	357925		1.297		4	2021-09-24	11:23:07	1:A,8	0
57	20210924 oxycodone-A6-1			1.03	119	354145		2.276		5	2021-09-24	11:25:49	1:B,1	0
58	20210924 oxycodone-A6-2			1.03	1551	371480		18.54		44	2021-09-24	11:28:30	1:B,2	0.004
59	20210924 oxycodone-A6-3			1.05	926	401654		10.617		26	2021-09-24	11:31:12	1:B,3	0.002
60	20210924 oxycodone-A6-4			1.03	4933	426653		49.831		26	2021-09-24	11:33:54	1:B,4	0.012
61	20210924 oxycodone-A6-5			1.04	6775	385071		75.383		93	2021-09-24	11:36:35	1:B,5	0.018
62	20210924 oxycodone-A6-6			1.04	5264	350922		64.396		104	2021-09-24	11:39:17	1:B,6	0.015
63	20210924 oxycodone-A6-7			1.05	2368	414371		25.066		103	2021-09-24	11:41:59	1:B,7	0.006
64	20210924 oxycodone-A6-8			1.05	679	404280		7.968		28	2021-09-24	11:44:41	1:B,8	0.002
65	20210924 oxycodone-A6-9			1.01	53	374155		1.45		9	2021-09-24	11:47:22	1:C,1	0
66	20210924 oxycodone-A6-10			1.04	184	456404		2.566		8	2021-09-24	11:50:07	1:C,2	0
67	20210924 oxycodone-B1--1			1	30	424681		1.153		3	2021-09-24	11:52:54	1:C,3	0
68	20210924 oxycodone-B1--2			1.02	58	388542		1.483		3	2021-09-24	11:55:36	1:C,4	0
69	20210924 oxycodone-B1--3			1.06	425	388127		5.497		16	2021-09-24	11:58:17	1:C,5	0.001
70	20210924 oxycodone-B1--4			1.05	1298	397936		14.674		24	2021-09-24	12:00:59	1:C,6	0.003
71	20210924 oxycodone-B1--5			1.05	1215	396640		13.829		45	2021-09-24	12:03:41	1:C,7	0.003
72	20210924 oxycodone-B1--6			1.04	1010	388340		11.87		36	2021-09-24	12:06:22	1:C,8	0.003
73	20210924 oxycodone-B1--7			1.05	289	402856		3.897		15	2021-09-24	12:09:04	1:D,1	0.001
74	20210924 oxycodone-B1--8			1	1	879.285		8.013		0	2021-09-24	12:11:45	1:D,2	0.002
75	20210924 oxycodone-B1--9			1.05	4	364862		0.895		1	2021-09-24	12:14:27	1:D,3	0
76	20210924 oxycodone-B1--10			0.97	2	424849		0.872		1	2021-09-24	12:17:09	1:D,4	0
77	20210924 oxycodone-B2--1			0.99	19	398220		1.053		2	2021-09-24	12:19:50	1:D,5	0
78	20210924 oxycodone-B2--2			1.03	17	520042		0.989		1	2021-09-24	12:22:32	1:D,6	0
79	20210924 oxycodone-B2--3			1.04	673	483000		6.76		20	2021-09-24	12:25:14	1:D,7	0.001
80	20210924 oxycodone-B2--4			1.04	3436	434124		34.38		81	2021-09-24	12:27:55	1:D,8	0.008
81	20210924 oxycodone-B2--5			1.05	4557	423733		46.414		144	2021-09-24	12:30:37	1:E,1	0.011
82	20210924 oxycodone-B2--6			1.03	5819	432651		57.83		147	2021-09-24	12:33:18	1:E,2	0.013
83	20210924 oxycodone-B2--7			1.04	3229	473296		29.751		66	2021-09-24	12:36:00	1:E,3	0.007
84	20210924 oxycodone-B2--8			1.04	1142	471607		11.114		39	2021-09-24	12:38:41	1:E,4	0.002
85	20210924 oxycodone-B2--9			1.04	1631	401330		18.066		39	2021-09-24	12:41:25	1:E,5	0.004
86	20210924 oxycodone-B2--10			1.04	17	420152		1.029		1	2021-09-24	12:44:06	1:E,6	0
87	20210924 oxycodone-B3-1			1.03	1	427858		0.867		0	2021-09-24	12:46:47	1:E,7	0
88	20210924 oxycodone-B3-2			1.05	920	606137		7.284		37	2021-09-24	12:49:29	1:E,8	0.002
89	20210924 oxycodone-B3-3			1.04	1071	423623		11.565		36	2021-09-24	12:52:10	1:F,1	0.003
90	20210924 oxycodone-B3-4			1.04	9054	425741		90.946		247	2021-09-24	12:54:52	1:F,2	0.021
91	20210924 oxycodone-B3-5			1.04	16675	402859		176.202		135	2021-09-24	12:57:34	1:F,3	0.041
92	20210924 oxycodone-B3-6			1.04	16675	436371		162.737		273	2021-09-24	13:00:15	1:F,4	0.038
93	20210924 oxycodone-B3-7			1.04	7450	451517		70.75		62	2021-09-24	13:02:57	1:F,5	0.016
94	20210924 oxycodone-B3-8			1.05	4246	427033		42.975		95	2021-09-24	13:05:39	1:F,6	0.01
95	20210924 oxycodone-B3-9			1.05	2489	418024		26.082		37	2021-09-24	13:08:20	1:F,7	0.006
96	20210924 oxycodone-B3-10			1	304	485939		3.504		17	2021-09-24	13:11:02	2:A,1	0.001
97	20210924 oxycodone-B4--1			1.03	119	265923		2.755		8	2021-09-24	17:17:24	2:A,1	0
98	20210924 oxycodone-B4--2			1.03	74	265963		2.028		6	2021-09-24	17:20:11	2:A,2	0
99	20210924 oxycodone-B4--3			1.03	489	259675		8.836		21	2021-09-24	17:22:53	2:A,3	0.002
100	20210924 oxycodone-B4--4			1.03	589	261354		10.395		36	2021-09-24	17:25:34	2:A,4	0.002
101	20210924 oxycodone-B4--5			1.03	2975	256470		50		54	2021-09-24	17:28:16	2:A,5	0.012
102	20210924 oxycodone-B4--6			1.03	0	185.591		0.854		0	2021-09-24	17:30:58	2:A,6	0
103	20210924 oxycodone-B4--7			1.02	1441	247170		25.549		45	2021-09-24	17:33:39	2:A,7	0.006
104	20210924 oxycodone-B4--8			1.02	1064	267811		17.678		33	2021-09-24	17:36:21	2:A,8	0.004
105	20210924 oxycodone-B4--9			1.02	150	260872		3.282		11	2021-09-24	17:39:03	2:B,1	0.001
106	20210924 oxycodone-B4--10			1.02	138	253238		3.155		12	2021-09-24	17:41:44	2:B,2	0.001
107	20210924 oxycodone-B5--1			1.02	8	253595		0.994		1	2021-09-24	17:44:26	2:B,3	0
108	20210924 oxycodone-B5--2			1.03	106	279841		2.463		5	2021-09-24	17:47:07	2:B,4	0
109	20210924 oxycodone-B5--3			1.03	199	319143		3.498		7	2021-09-24	17:49:49	2:B,5	0.001
110	20210924 oxycodone-B5--4			1.02	169	280718		3.409		11	2021-09-24	17:52:31	2:B,6	0.001
111	20210924 oxycodone-B5--5			1.03	754	267741		12.786		28	2021-09-24	17:55:13	2:B,7	0.003
112	20210924 oxycodone-B5--6			1.02	999	384247		11.868		26	2021-09-24	17:57:54	2:B,8	0.003
113	20210924 oxycodone-B5--7			1.02	1016	307242		14.863		34	2021-09-24	18:00:36	2:C,1	0.003
114	20210924 oxycodone-B5--8			1.03	306	330419		4.775		30	2021-09-24	18:03:18	2:C,2	0.001
115	20210924 oxycodone-B5--9			1.03	244	274658		4.613		12	2021-09-24	18:06:00	2:C,3	0.001
116	20210924 oxycodone-B5--10			1.02	62	270799		1.824		12	2021-09-24	18:08:41	2:C,4	0
117	20210924 oxycodone-B6--1			1.05	10	296958		0.993		2	2021-09-24	18:11:23	2:C,5	0
118	20210924 oxycodone-B6--2			1.03	50	274548		1.619		5	2021-09-24	18:14:04	2:C,6	0
119	20210924 oxycodone-B6--3			1.03	960	277294		15.525		24	2021-09-24	18:16:46	2:C,7	0.003
120	20210924 oxycodone-B6--4			1.03	2556	276070		40.081		46	2021-09-24	18:19:29	2:C,8	0.009
121	20210924 oxycodone-B6--5			1.03	5093	327692		66.696		43	2021-09-24	18:22:10	2:D,1	0.016
122	20210924 oxycodone-B6--6			1.03	3176	258985		52.808		63	2021-09-24	18:24:52	2:D,2	0.012
123	20210924 oxycodone-B6--7			1.03	1919	296415		28.285		36	2021-09-24	18:27:33	2:D,3	0.006
124	20210924 oxycodone-B6--8			1.04	339	209223		7.721		21	2021-09-24	18:30:15	2:D,4	0.002
125	20210924 oxycodone-B6--9			1.01	22	311916		1.148		2	2021-09-24	18:32:57	2:D,5	0
126	20210924 oxycodone-B6--10			1.04	40	300446		1.413		5	2021-09-24	18:35:38	2:D,6	0
127	20210924 oxycodone-C1-1			1.04	31	318337		1.267		3	2021-09-24	18:38:20	2:D,7	0
128	20210924 oxycodone-C1-2			1.04	43	308065		1.448		2	2021-09-24	18:41:02	2:D,8	0
129	20210924 oxycodone-C1-3			1.05	23	282486		1.198		2	2021-09-24	18:43:44	2:E,1	0
130	20210924 oxycodone-C1-4			1.01	3	284250		0.898		1	2021-09-24	18:46:26	2:E,2	0
131	20210924 oxycodone-C1-5			1.05	43	388179		1.327		5	2021-09-24	18:49:08	2:E,3	0
132	20210924 oxycodone-C1-6			1.04	53	293858		1.624		7	2021-09-24	18:51:49	2:E,4	0
133	20210924 oxycodone-C1-7			1.03	30	292825		1.286		3	2021-09-24	18:54:31	2:E,5	0
134	20210924 oxycodone-C1-8			1.19	8	274976		0.973		3	2021-09-24	18:57:12	2:E,6	0
135	20210924 oxycodone-C1-9			1.04	145	282898		3.026		7	2021-09-24	18:59:54	2:E,7	0.001
136	20210924 oxycodone-C1-10			0.97	8	276321		0.981		1	2021-09-24	19:02:35	2:E,8	0
137	20210924 oxycodone-C2-1			1.2	68	296354		1.83		10	2021-09-24	19:05:17	2:F,1	0
138	20210924 oxycodone-C2-2			1.18	4	265958		0.919		2	2021-09-24	19:07:59	2:F,2	0
139	20210924 oxycodone-C2-3			1.2	32	278472		1.338		4	2021-09-24	19:10:40	2:F,3	0
140	20210924 oxycodone-C2-4			1.2	43	259250		1.556		7	2021-09-24	19:13:22	2:F,4	0
141	20210924 oxycodone-C2-5			1.01	20	270909		1.168		3	2021-09-24	19:16:04	2:F,5	0
142	20210924 oxycodone-C2-6			1.05	41	277481		1.481		5	2021-09-24	19:18:45	2:F,6	0
143	20210924 oxycodone-C2-7			1.01	16	320229		1.063		3	2021-09-24	19:21:27	2:F,7	0
144	20210924 oxycodone-C2-8			1.06	36	296205		1.375		4	2021-09-24	19:24:09	2:F,8	0
145	20210924 oxycodone-C2-9			1.01	17	277892		1.114		3	2021-09-24	19:26:50	1:A,1	0
146	20210924 oxycodone-C2-10					283249					2021-09-24	19:29:32	1:A,2
147	20210924 oxycodone-C3-1			0.95	3	299606		0.898		1	2021-09-24	19:32:13	1:A,3	0
148	20210924 oxycodone-C3-2			1.04	326	320008		5.175		15	2021-09-24	19:34:55	1:A,4	0.001
149	20210924 oxycodone-C3-3			1.04	599	307782		9.1		19	2021-09-24	19:37:37	1:A,5	0.002
150	20210924 oxycodone-C3-4			1.04	1785	304439		25.685		40	2021-09-24	19:40:18	1:A,6	0.006
151	20210924 oxycodone-C3-5			1.04	4005	294473		58.467		104	2021-09-24	19:43:00	1:A,7	0.014
152	20210924 oxycodone-C3-6			1.03	4985	315870		67.712		86	2021-09-24	19:45:42	1:A,8	0.016
153	20210924 oxycodone-C3-7			1.04	5416	375715		61.924		69	2021-09-24	19:48:23	1:B,1	0.014
154	20210924 oxycodone-C3-8			1.04	741	321393		10.624		37	2021-09-24	19:51:05	1:B,2	0.002
155	20210924 oxycodone-C3-9			1.02	187	290849		3.573		12	2021-09-24	19:53:46	1:B,3	0.001
156	20210924 oxycodone-C3-10			1.05	3	316598		0.892		1	2021-09-24	19:56:28	1:B,4	0
157	20210924 oxycodone-C4-1			1.04	6	286205		0.945		1	2021-09-24	19:59:10	1:B,5	0
158	20210924 oxycodone-C4-2			0.99	4	309994		0.903		1	2021-09-24	20:01:51	1:B,6	0
159	20210924 oxycodone-C4-3			1.04	2	297054		0.881		1	2021-09-24	20:04:33	1:B,7	0
160	20210924 oxycodone-C4-4			1.01	1	271387		0.869		0	2021-09-24	20:07:14	1:B,8	0
161	20210924 oxycodone-C4-5			1.03	31	295593		1.296		2	2021-09-24	20:09:56	1:C,1	0
162	20210924 oxycodone-C4-6			0.99	32	412486		1.186		3	2021-09-24	20:12:37	1:C,2	0
163	20210924 oxycodone-C4-7			1.07	3	300359		0.892		1	2021-09-24	20:15:19	1:C,3	0
164	20210924 oxycodone-C4-8			0.9	-1	391391		0.854		1	2021-09-24	20:18:01	1:C,4	0
165	20210924 oxycodone-C4-9			1.03	3	266259		0.906		0	2021-09-24	20:20:43	1:C,5	0
166	20210924 oxycodone-C4-10					321379					2021-09-24	20:23:26	1:C,6
167	20210924 oxycodone-C5-1			1.01	250	264209		4.862		8	2021-09-24	20:26:07	1:C,7	0.001
168	20210924 oxycodone-C5-2					273638					2021-09-24	20:28:48	1:C,8
169	20210924 oxycodone-C5-3			1.05	434	276541		7.499		18	2021-09-24	20:31:30	1:D,1	0.002
170	20210924 oxycodone-C5-4			1.04	1504	303779		21.823		44	2021-09-24	20:34:12	1:D,2	0.005
171	20210924 oxycodone-C5-5			1.04	2827	290514		42.079		96	2021-09-24	20:36:53	1:D,3	0.01
172	20210924 oxycodone-C5-6			1.04	2443	292304		36.26		65	2021-09-24	20:39:35	1:D,4	0.008
173	20210924 oxycodone-C5-7			1.04	791	285507		12.593		49	2021-09-24	20:42:17	1:D,5	0.003
174	20210924 oxycodone-C5-8			1.03	117	278915		2.628		11	2021-09-24	20:44:58	1:D,6	0
175	20210924 oxycodone-C5-9			1.02	28	262317		1.312		4	2021-09-24	20:47:40	1:D,7	0
176	20210924 oxycodone-C5-10			0.98	4	275815		0.918		1	2021-09-24	20:50:21	1:D,8	0
177	20210924 oxycodone-C6-1			1.05	67	283263		1.857		4	2021-09-24	20:53:03	1:E,1	0
178	20210924 oxycodone-C6-2			1.04	483	287129		7.974		21	2021-09-24	20:55:45	1:E,2	0.002
179	20210924 oxycodone-C6-3			1.05	609	303624		9.351		34	2021-09-24	20:58:26	1:E,3	0.002
180	20210924 oxycodone-C6-4			1.04	2442	299995		35.334		81	2021-09-24	21:01:08	1:E,4	0.008
181	20210924 oxycodone-C6-5			1.03	817	290938		12.753		26	2021-09-24	21:03:49	1:E,5	0.003
182	20210924 oxycodone-C6-6			1.04	4847	295142		70.425		135	2021-09-24	21:06:31	1:E,6	0.016
183	20210924 oxycodone-C6-7			1.03	1848	309524		26.142		62	2021-09-24	21:09:13	1:E,7	0.006
184	20210924 oxycodone-C6-8			1.03	5873	385095		65.465		183	2021-09-24	21:11:54	1:E,8	0.015
185	20210924 oxycodone-C6-9			1.02	9	263289		0.994		1	2021-09-24	21:14:36	1:F,1	0
186	20210924 oxycodone-C6-10			1	149	264476		3.248		10	2021-09-24	21:17:18	1:F,2	0.001
187	20210924 oxycodone-D1-1			1.04	151	385243		2.517		6	2021-09-24	21:20:03	1:F,3	0
188	20210924 oxycodone-D1-2			1.04	11	307887		0.999		3	2021-09-24	21:22:50	1:F,4	0
189	20210924 oxycodone-D1-3			1.03	547	288251		8.891		17	2021-09-24	21:25:32	1:F,5	0.002
190	20210924 oxycodone-D1-4			1.05	1182	319501		16.522		53	2021-09-24	21:28:13	1:F,6	0.004
191	20210924 oxycodone-D1-5			1.05	1583	278843		24.91		37	2021-09-24	21:30:54	1:F,7	0.006
192	20210924 oxycodone-D1-6			1.04	964	286570		15.106		37	2021-09-24	21:33:36	2:A,1	0.003
193	20210924 oxycodone-D1-7			1.04	345	321339		5.406		19	2021-09-24	21:36:18	2:A,2	0.001
194	20210924 oxycodone-D1-8			1.04	35	313343		1.324		3	2021-09-24	21:39:00	2:A,3	0
195	20210924 oxycodone-D1-9			1.04	3	301979		0.891		0	2021-09-24	21:41:41	2:A,4	0
196	20210924 oxycodone-D1-10			1.03	21	407625		1.074		3	2021-09-24	21:44:23	2:A,5	0
197	20210924 oxycodone-D2-1			1.05	175	279307		3.509		8	2021-09-24	21:47:04	2:A,6	0.001
198	20210924 oxycodone-D2-2			1	392	297135		6.447		19	2021-09-24	21:49:46	2:A,7	0.001
199	20210924 oxycodone-D2-3			1.05	1648	299932		24.124		42	2021-09-24	21:52:28	2:A,8	0.005
200	20210924 oxycodone-D2-4			1.04	5185	305081		72.846		136	2021-09-24	21:55:09	2:B,1	0.017
201	20210924 oxycodone-D2-5			1.03	4950	317440		66.917		107	2021-09-24	21:57:51	2:B,2	0.016
202	20210924 oxycodone-D2-6			1.04	3336	290091		49.574		46	2021-09-24	22:00:33	2:B,3	0.012
203	20210924 oxycodone-D2-7			1.05	1040	323518		14.469		37	2021-09-24	22:03:14	2:B,4	0.003
204	20210924 oxycodone-D2-8			0.99	79	314925		1.911		3	2021-09-24	22:05:56	2:B,5	0
205	20210924 oxycodone-D2-9			1.06	54	310492		1.597		6	2021-09-24	22:08:38	2:B,6	0
206	20210924 oxycodone-D2-10			1.02	25	320345		1.185		3	2021-09-24	22:11:19	2:B,7	0
207	20210924 oxycodone-D3-1	11		0.91	6	340412		0.931		0	2021-09-25	07:35:03	1:A,1	0
208	20210924 oxycodone-D3-2			0.95	117	357102		2.247		9	2021-09-25	07:37:43	1:A,2	0
209	20210924 oxycodone-D3-3			0.95	124	415726		2.118		8	2021-09-25	07:40:25	1:A,3	0
210	20210924 oxycodone-D3-4			0.97	2837	409663		30.188		74	2021-09-25	07:43:06	1:A,4	0.007
211	20210924 oxycodone-D3-5			0.97	7538	407480		79.224		158	2021-09-25	07:45:48	1:A,5	0.018
212	20210924 oxycodone-D3-6			0.99	4686	426186		47.433		130	2021-09-25	07:48:29	1:A,6	0.011
213	20210924 oxycodone-D3-7			1	1476	455036		14.598		49	2021-09-25	07:51:11	1:A,7	0.003
214	20210924 oxycodone-D3-8			1	421	465835		4.681		17	2021-09-25	07:53:52	1:A,8	0.001
215	20210924 oxycodone-D3-9			1	4	408987		0.897		1	2021-09-25	07:56:34	1:B,1	0
216	20210924 oxycodone-D3-10			0.99	49	403930		1.371		8	2021-09-25	07:59:16	1:B,2	0
217	20210924 oxycodone-D4-1			1.02	355	427220		4.374		9	2021-09-25	08:02:00	1:B,3	0.001
218	20210924 oxycodone-D4-2			1.01	213	431752		2.947		13	2021-09-25	08:04:41	1:B,4	0
219	20210924 oxycodone-D4-3			1.02	679	419806		7.71		29	2021-09-25	08:07:22	1:B,5	0.002
220	20210924 oxycodone-D4-4			1.01	4871	442426		47.494		60	2021-09-25	08:10:04	1:B,6	0.011
221	20210924 oxycodone-D4-5			1.01	2411	453383		23.383		44	2021-09-25	08:12:45	1:B,7	0.005
222	20210924 oxycodone-D4-6			1.01	4291	437226		42.433		59	2021-09-25	08:15:26	1:B,8	0.01
223	20210924 oxycodone-D4-7			1.01	1069	433642		11.292		38	2021-09-25	08:18:08	1:C,1	0.002
224	20210924 oxycodone-D4-8			0.99	4	430178		0.895		2	2021-09-25	08:20:50	1:C,2	0
225	20210924 oxycodone-D4-9			1.02	1	428127		0.862		0	2021-09-25	08:23:31	1:C,3	0
226	20210924 oxycodone-D4-10			1.03	60	409779		1.478		4	2021-09-25	08:26:13	1:C,4	0
227	20210924 oxycodone-D5-1			1.01	529	651617		4.294		20	2021-09-25	08:28:55	1:C,5	0.001
228	20210924 oxycodone-D5-2			1.02	358	473145		4.061		15	2021-09-25	08:31:36	1:C,6	0.001
229	20210924 oxycodone-D5-3			1.01	1310	429015		13.79		46	2021-09-25	08:34:18	1:C,7	0.003
230	20210924 oxycodone-D5-4			1.02	4631	410609		48.63		75	2021-09-25	08:36:59	1:C,8	0.011
231	20210924 oxycodone-D5-5			1.01	7155	437611		70.119		179	2021-09-25	08:39:41	1:D,1	0.016
232	20210924 oxycodone-D5-6			1.01	4110	450110		39.534		138	2021-09-25	08:42:23	1:D,2	0.009
233	20210924 oxycodone-D5-7			1.01	1042	455950		10.538		48	2021-09-25	08:45:05	1:D,3	0.002
234	20210924 oxycodone-D5-8			1.02	215	447516		2.891		14	2021-09-25	08:47:46	1:D,4	0
235	20210924 oxycodone-D5-9			1.02	21	424702		1.065		3	2021-09-25	08:50:28	1:D,5	0
236	20210924 oxycodone-D5-10			1.03	29	459647		1.123		6	2021-09-25	08:53:09	1:D,6	0
237	20210924 oxycodone-D6-1			1.03	505	502595		5.111		28	2021-09-25	08:55:51	1:D,7	0.001
238	20210924 oxycodone-D6-2			1.03	189	419260		2.762		13	2021-09-25	08:58:32	1:D,8	0
239	20210924 oxycodone-D6-3			1.02	180	435293		2.604		10	2021-09-25	09:01:14	1:E,1	0
240	20210924 oxycodone-D6-4			1.03	1546	442589		15.655		43	2021-09-25	09:03:57	1:E,2	0.003
241	20210924 oxycodone-D6-5			1.03	1488	421730		15.796		36	2021-09-25	09:06:38	1:E,3	0.004
242	20210924 oxycodone-D6-6			1.02	1187	442689		12.215		33	2021-09-25	09:09:20	1:E,4	0.003
243	20210924 oxycodone-D6-7			1.03	234	437156		3.122		9	2021-09-25	09:12:01	1:E,5	0.001
244	20210924 oxycodone-D6-8			1.01	96	462700		1.732		6	2021-09-25	09:14:43	1:E,6	0
245	20210924 oxycodone-D6-9			1.02	15	484134		0.986		2	2021-09-25	09:17:25	1:E,7	0
246	20210924 oxycodone-D6-10			1.05	79	423502		1.647		5	2021-09-25	09:20:06	1:E,8	0

## Sheet: Sheet2
							mean	sd		B(Apatinib)
	17.452	27.293	53.247	31.798	28.097	49.06	34.4912	13.8153							not good		mean	sd
	77.463	84.733	75.706	71.904	77.36	223.831	101.833	59.9118			25.485	49.278	60.334	98.248	32.379	56.855	66.1787	21.8721
	72.176	124.244	98.396	97.275	74.746	83.989	91.8043	19.3031			51.19	98.92	85.121	54.869	17.428	113.697	88.1518	25.0695
	175.754	225.791	242.303	6.71	195.97	333.227	196.626	107.797			64.641	102.417	130.264	116.005	21.166	155.201	125.972	22.5605
	146.253	241.405	216.4	202.027	115.853	240.133	193.679	51.629			67.351	236.008	369.147	469.701	14.766	160.874	308.933	137.491
	71.084	91.643	125.603	112.78	64.849	91.26	92.8698	23.3742			40.702	73.127	331.841	121.765	23.155	316.783	210.879	132.62
	20.209	17.081	23.96	18.058	17.294	19.559	19.3602	2.57207			25.994	149.949	144.576	29.258	7.075	34.598	89.5952	66.6602
	5.668	6.557	4.687	6.472	4.727	4.725	5.47267	0.888245			6.706	34.231	22.33	14.553	8.752	8.17	19.821	11.2167
	6.204	4.758	6.383	8.044	6.136	4.715	6.04	1.23036			134.031	6.945	11.255	5.429	14.619	11.233	8.7155	2.98455
	4.8	6.03	4.87	5.192	4.85	6.281	5.33717	0.653611			7.401	6.194		4.818	4.844	5.263	5.425	0.702159
											4.76	4.733	4.651	4.746	4.911	6.39	5.13	0.841052
C（Icotinib）				mean	sd					D（Anlotinib）					mean	sd
	38.045	68.928	57.497	54.8233	15.6141						74.634	6.505	72.283	82.8	59.0555	35.3224
	145.323	145.611	197.956	162.963	30.3049						222.966	138.804	137.667	147.107	161.636	41.1026
	145.24	135.975	206.025	162.413	38.0518						433.953	131.67	224.07	220.262	252.489	128.287
	190.067	170.93	285.586	215.528	61.4222						438.582	371.232	308.342	410.988	382.286	56.5183
	262.925	187.168	226.733	225.609	37.891						188.363	178.332	160.714	303.269	207.669	64.7496
	172.814	79.916	130.3	127.677	46.5045						69.232	69.316	54.61	77.38	67.6345	9.48669
	127.272	15.176	26.582	56.3433	61.6902						12.098	16.961	8.758	11.254	12.2677	3.43518
	28.793	6.376	9.258	14.809	12.1959						5.288	6.725	4.746	4.813	5.393	0.920192
	7.231	7.01	4.768	6.33633	1.3627						6.114	4.768	4.979	4.899	5.19	0.62211
	4.755	6.196	4.651	5.20067	0.863551						8.317	6.71	5.883	5.755	6.66625	1.17909

## Sheet: data
A(control)							mean	sd
0.083	17.452	27.293	53.247	31.798	28.097	49.06	34.4912	13.8153
0.166	77.463	84.733	75.706	71.904	77.36	223.831	101.833	59.9118
0.25	72.176	124.244	98.396	97.275	74.746	83.989	91.8043	19.3031
0.5	175.754	225.791	242.303	6.71	195.97	333.227	196.626	107.797
1	146.253	241.405	216.4	202.027	115.853	240.133	193.679	51.629
2	71.084	91.643	125.603	112.78	64.849	91.26	92.8698	23.3742
4	20.209	17.081	23.96	18.058	17.294	19.559	19.3602	2.57207
6	5.668	6.557	4.687	6.472	4.727	4.725	5.47267	0.888245
8	6.204	4.758	6.383	8.044	6.136	4.715	6.04	1.23036
10	4.8	6.03	4.87	5.192	4.85	6.281	5.33717	0.653611
B(apatinib)							mean	sd
	68.073	49.278	60.334	98.248	79.291	56.855	68.6798	17.7378
	91.846	98.92	85.121	54.869	69.995	113.697	85.7413	20.9471
	139.168	102.417	130.264	116.005	123.135	155.201	127.698	18.3915
	290.149	236.008	369.147	469.701	419.424	160.874	324.217	116.508
	271.793	73.127	331.841	121.765	226.803	316.783	223.685	105.588
	60.7575	149.949	144.576	29.258	86.917	34.598	84.3426	52.9226
	13.3057	34.231	22.33	14.553	18.4415	8.17	18.5052	9.07088
	9.7875	6.945	11.255	5.429	8.342	11.233	8.83192	2.36347
	5.0405	6.194		4.818	4.818	5.263	5.2267	0.571342
	5.54425	4.733	4.651	4.746	4.6985	6.39	5.12713	0.704252
C（icotinib）							mean	sd
	53.4865	38.045	68.928	57.497	63.2125	47.771	54.8233	11.0409
	145.467	145.323	145.611	197.956	171.784	171.639	162.963	21.4288
	140.607	145.24	135.975	206.025	171	175.632	162.413	26.9067
	180.499	190.067	170.93	285.586	228.258	237.827	215.528	43.432
	225.047	262.925	187.168	226.733	206.951	244.829	225.609	26.793
	126.365	172.814	79.916	130.3	105.108	151.557	127.677	32.8837
	71.224	127.272	15.176	26.582	20.879	76.927	56.3433	43.6216
	17.5845	28.793	6.376	9.258	7.817	19.0255	14.809	8.62382
	7.1205	7.231	7.01	4.768	5.889	5.9995	6.33633	0.963577
	5.4755	4.755	6.196	4.651	5.4235	4.703	5.20067	0.610623
D（anlotinib）							mean	sd
	77.5415	40.5695	74.634	6.505	72.283	82.8	59.0555	29.7539
	142.387	180.885	222.966	138.804	137.667	147.107	161.636	34.0861
	222.166	282.812	433.953	131.67	224.07	220.262	252.489	101.204
	359.665	404.907	438.582	371.232	308.342	410.988	382.286	46.0573
	231.992	183.347	188.363	178.332	160.714	303.269	207.669	52.4607
	106.389	69.274	69.232	69.316	135.399	77.38	87.8317	27.3841
	10.006	14.5295	12.098	16.961	8.758	11.254	12.2677	3.02101
	4.7795	6.0065	5.288	6.725	4.746	4.813	5.393	0.811545
	4.939	5.441	6.114	4.768	4.979	4.899	5.19	0.507359
	5.819	7.5135	8.317	6.71	5.883	5.755	6.66625	1.05891

## Sheet: Sheet3
drug name	oxy	Drug dosage	3
usage	Non-intravenous administration	Dose unit	mg/kg
Number of drugs	Single administration	Concentration unit	ug/L
Subject	rat	unit of time	h
Atrioventricular number	2	Minimum detection limit	0.001
Public weight	1	Drug interval period	NA
Statistical moment parameters of non-atrioventricular model
		No1	No2	No3	No4	No5	No6	Mean	SD	RSD/%			oxy
AUC(0-t)	ug/L*h	371.156	496.101	543.671	418.435	340.09	543.017	452.078	88.112	19.5				AUC(0-t)	AUC(0-∞)	MRT(0-t)	MRT(0-∞)	t1/2z	Tmax	Vz/F	CLz/F	Cmax
AUC(0-∞)	ug/L*h	388.782	503.169	559.518	443.764	360.551	548.155	467.323	82.997	17.8				ug/L*h	ug/L*h	h	h	h	h	L/kg	L/h/kg	ug/L
R_AUC(t/∞)	%	95.5	98.6	97.2	94.3	94.3	99.1	96.5	2.114	2.2				371.156	388.782	1.986	2.532	2.8	0.5	31.173	7.716	175.754
AUMC(0-t)	h*h*ug/L	737.055	856.628	988.817	899.147	664.32	874.729	836.783	117.07	14				496.101	503.169	1.727	1.887	2.169	1	18.659	5.962	241.405
AUMC(0-∞)	h*h*ug/L	984.533	949.423	1204.93	1274.84	962.514	940.56	1052.8	147.338	14				543.671	559.518	1.819	2.154	2.521	0.5	19.508	5.362	242.303
MRT(0-t)	h	1.986	1.727	1.819	2.149	1.953	1.611	1.874	0.194	10.4				418.435	443.764	2.149	2.873	3.349	1	32.667	6.76	202.027
MRT(0-∞)	h	2.532	1.887	2.154	2.873	2.67	1.716	2.305	0.459	19.9				340.09	360.551	1.953	2.67	3.17	0.5	38.057	8.321	195.97
VRT(0-t)	h^2	3.823	3.034	2.85	3.562	4.004	2.852	3.354	0.509	15.2				543.017	548.155	1.611	1.716	1.948	0.5	15.388	5.473	333.227
VRT(0-∞)	h^2	10.678	4.93	6.989	13.35	13.49	4.065	8.917	4.167	46.7
Lambda_z	1/h	0.248	0.32	0.275	0.207	0.219	0.356	0.271	0.058	21.4
Lambda_z		124	234	124	124	124	234	--	--	--
C_last	ug/L	4.363	2.258	4.355	5.242	4.473	1.828	3.753	1.372	36.6
t1/2z	h	2.8	2.169	2.521	3.349	3.17	1.948	2.66	0.552	20.8
Tmax	h	0.5	1	0.5	1	0.5	0.5	0.667	0.258	38.7
Vz/F	L/kg	31.173	18.659	19.508	32.667	38.057	15.388	25.909	9.222	35.6
CLz/F	L/h/kg	7.716	5.962	5.362	6.76	8.321	5.473	6.599	1.22	18.5
Cmax	ug/L	175.754	241.405	242.303	202.027	195.97	333.227	231.781	56.216	24.3
drug name	oxy+apa	Drug dosage	3
usage	Non-intravenous administration	Dose unit	mg/kg
Number of drugs	Single administration	Concentration unit	ug/L
Subject	rat	unit of time	h
Atrioventricular number	2	Minimum detection limit	0.001
Public weight	1	Drug interval period	NA
Statistical moment parameters of non-atrioventricular model
		No1	No2	No3	No4	No5	No6	Mean	SD	RSD/%			apa
AUC(0-t)	ug/L*h	502.159	497.198	725.771	397.804	558.652	445.665	521.208	114.125	21.9				AUC(0-t)	AUC(0-∞)	MRT(0-t)	MRT(0-∞)	t1/2z	Tmax	Vz/F	CLz/F	Cmax
AUC(0-∞)	ug/L*h	540.176	508.847	743.341	418.2	565.698	484.326	543.431	110.311	20.3				ug/L*h	ug/L*h	h	h	h	h	L/kg	L/h/kg	ug/L
R_AUC(t/∞)	%	93	97.7	97.6	95.1	98.8	92	95.7	2.777	2.9				502.159	540.176	1.609	2.684	4.767	0.5	38.207	5.554	290.149
AUMC(0-t)	h*h*ug/L	808.059	1058.55	1233.11	579.567	887.862	728.256	882.567	234.542	26.6				497.198	508.847	2.129	2.376	2.016	0.5	17.153	5.896	236.008
AUMC(0-∞)	h*h*ug/L	1449.76	1208.93	1477.52	885.747	979.319	1388.99	1231.71	251.64	20.4				725.771	743.341	1.699	1.988	2.71	0.5	15.785	4.036	369.147
MRT(0-t)	h	1.609	2.129	1.699	1.457	1.589	1.634	1.686	0.231	13.7				397.804	418.2	1.457	2.118	3.473	0.5	35.949	7.174	469.701
MRT(0-∞)	h	2.684	2.376	1.988	2.118	1.731	2.868	2.294	0.431	18.8				558.652	565.698	1.589	1.731	2.065	0.5	15.804	5.303	419.424
VRT(0-t)	h^2	3.24	3.19	2.642	3.559	2.862	3.714	3.201	0.405	12.7				445.665	484.326	1.634	2.868	4.914	1	43.921	6.194	316.783
VRT(0-∞)	h^2	21.599	5.91	6.383	13.134	4.533	24.978	12.756	8.75	68.6
Lambda_z	1/h	0.145	0.344	0.256	0.2	0.336	0.141	0.237	0.09	38
Lambda_z		134	124	123	124	234	123	--	--	--
C_last	ug/L	5.526	4.004	4.492	4.07	2.364	5.452	4.318	1.162	26.9
t1/2z	h	4.767	2.016	2.71	3.473	2.065	4.914	3.324	1.289	38.8
Tmax	h	0.5	0.5	0.5	0.5	0.5	1	0.583	0.204	35
Vz/F	L/kg	38.207	17.153	15.785	35.949	15.804	43.921	27.803	12.932	46.5
CLz/F	L/h/kg	5.554	5.896	4.036	7.174	5.303	6.194	5.693	1.039	18.3
Cmax	ug/L	290.149	236.008	369.147	469.701	419.424	316.783	350.202	86.249	24.6
drug name	oxy+ico	Drug dosage	3
usage	Non-intravenous administration	Dose unit	mg/kg
Number of drugs	Single administration	Concentration unit	ug/L
Subject	rat	unit of time	h
Atrioventricular number	2	Minimum detection limit	0.001
Public weight	1	Drug interval period	NA
		No1	No2	No3	No4	No5	No6	Mean	SD	RSD/%			ico
AUC(0-t)	ug/L*h	663.42	898.584	428.256	614.169	521.213	756.377	647.003	167.497	25.9				AUC(0-t)	AUC(0-∞)	MRT(0-t)	MRT(0-∞)	t1/2z	Tmax	Vz/F	CLz/F	Cmax
AUC(0-∞)	ug/L*h	667.021	900.947	465.206	618.573	540.703	758.899	658.558	156.055	23.7				ug/L*h	ug/L*h	h	h	h	h	L/kg	L/h/kg	ug/L
R_AUC(t/∞)	%	99.5	99.7	92.1	99.3	96.4	99.7	97.783	3.06	3.1				663.42	667.021	2.321	2.371	1.204	1	7.812	4.498	225.047
AUMC(0-t)	h*h*ug/L	1539.47	2286.55	792.383	1072.79	932.586	1679.67	1383.91	561.574	40.6				898.584	900.947	2.545	2.568	0.967	1	4.644	3.33	262.925
AUMC(0-∞)	h*h*ug/L	1581.73	2313.47	1399.42	1127.08	1209.45	1708.85	1556.67	430.434	27.7				428.256	465.206	1.85	3.008	4.455	1	41.456	6.449	187.168
MRT(0-t)	h	2.321	2.545	1.85	1.747	1.789	2.221	2.079	0.329	15.8				614.169	618.573	1.747	1.822	1.613	0.5	11.29	4.85	285.586
MRT(0-∞)	h	2.371	2.568	3.008	1.822	2.237	2.252	2.376	0.394	16.6				521.213	540.703	1.789	2.237	2.915	0.5	23.335	5.548	228.258
VRT(0-t)	h^2	3.584	3.319	3.814	2.768	3.2	3.249	3.322	0.357	10.7				756.377	758.899	2.221	2.252	1.087	1	6.198	3.953	244.829
VRT(0-∞)	h^2	4.057	3.52	22.332	3.578	9.079	3.536	7.684	7.498	97.6
Lambda_z	1/h	0.576	0.717	0.156	0.43	0.238	0.638	0.459	0.225	49
Lambda_z		234	234	124	234	124	234	--	--	--
C_last	ug/L	2.073	1.694	5.748	1.892	4.634	1.609	2.942	1.785	60.7
t1/2z	h	1.204	0.967	4.455	1.613	2.915	1.087	2.04	1.381	67.7
Tmax	h	1	1	1	0.5	0.5	1	0.833	0.258	31
Vz/F	L/kg	7.812	4.644	41.456	11.29	23.335	6.198	15.789	14.253	90.3
CLz/F	L/h/kg	4.498	3.33	6.449	4.85	5.548	3.953	4.771	1.118	23.4
Cmax	ug/L	225.047	262.925	187.168	285.586	228.258	244.829	238.969	33.98	14.2
drug name	oxy+anl	Drug dosage	3
usage	Non-intravenous administration	Dose unit	mg/kg
Number of drugs	Single administration	Concentration unit	ug/L
Subject	rat	unit of time	h
Atrioventricular number	2	Minimum detection limit	0.001
Public weight	1	Drug interval period	NA
		No1	No2	No3	No4	No5	No6	Mean	SD	RSD/%			anl
AUC(0-t)	ug/L*h	569.147	518.43	562.188	474.672	537.026	601.269	543.789	44.162	8.1				AUC(0-t)	AUC(0-∞)	MRT(0-t)	MRT(0-∞)	t1/2z	Tmax	Vz/F	CLz/F	Cmax
AUC(0-∞)	ug/L*h	684.867	530.328	633.686	481.905	644.447	727.013	617.041	93.277	15.1				ug/L*h	ug/L*h	h	h	h	h	L/kg	L/h/kg	ug/L
R_AUC(t/∞)	%	83.1	97.8	88.7	98.5	83.3	82.7	89.017	7.413	8.3				569.147	684.867	1.488	6.361	14.086	0.5	89.036	4.38	359.665
AUMC(0-t)	h*h*ug/L	846.999	786.352	794.159	778.545	861.818	832.179	816.675	34.866	4.3				518.43	530.328	1.517	1.798	2.822	0.5	23.037	5.657	404.907
AUMC(0-∞)	h*h*ug/L	4356.31	953.781	2140.66	873.673	3936.75	4903.51	2860.78	1770.36	61.9				562.188	633.686	1.413	3.378	6.121	0.5	41.816	4.734	438.582
MRT(0-t)	h	1.488	1.517	1.413	1.64	1.605	1.384	1.508	0.102	6.8				474.672	481.905	1.64	1.813	2.184	0.5	19.623	6.225	371.232
MRT(0-∞)	h	6.361	1.798	3.378	1.813	6.109	6.745	4.367	2.314	53				537.026	644.447	1.605	6.109	12.907	0.5	86.702	4.655	308.342
VRT(0-t)	h^2	2.577	3.37	3.314	3.408	2.661	2.479	2.968	0.438	14.8				601.269	727.013	1.384	6.745	15.508	0.5	92.341	4.126	410.988
VRT(0-∞)	h^2	188.723	7.124	42.119	5.465	161.452	226.074	105.16	98.281	93.5
Lambda_z	1/h	0.049	0.246	0.113	0.317	0.054	0.045	0.137	0.117	85.4
Lambda_z		123	234	123	234	123	123	--	--	--
C_last	ug/L	5.693	2.922	8.095	2.295	5.768	5.619	5.065	2.128	42
t1/2z	h	14.086	2.822	6.121	2.184	12.907	15.508	8.938	5.939	66.4
Tmax	h	0.5	0.5	0.5	0.5	0.5	0.5	0.5	0	0
Vz/F	L/kg	89.036	23.037	41.816	19.623	86.702	92.341	58.759	34.409	58.6
CLz/F	L/h/kg	4.38	5.657	4.734	6.225	4.655	4.126	4.963	0.808	16.3
Cmax	ug/L	359.665	404.907	438.582	371.232	308.342	410.988	382.286	46.057	12

## Sheet: Summarize
		control		oxy+apa		oxy+anl		oxy+ico
		mean	sd	mean	sd	mean	sd	mean	sd
AUC(0-t)	ug/L*h	452.078	88.112	521.208	114.125	543.789	44.162	647.003	167.497
AUC(0-∞)	ug/L*h	467.323	82.997	543.431	110.311	617.041	93.277	658.558	156.055
MRT(0-t)	h	1.874	0.194	1.686	0.231	1.508	0.102	2.079	0.329
MRT(0-∞)	h	2.305	0.459	2.294	0.431	4.367	2.314	2.376	0.394
t1/2z	h	2.66	0.552	3.324	1.289	8.938	5.939	2.04	1.381
Tmax	h	0.667	0.258	0.583	0.204	0.5	0	0.833	0.258
Vz/F	L/kg	25.909	9.222	27.803	12.932	58.759	34.409	15.789	14.253
CLz/F	L/h/kg	6.599	1.22	5.693	1.039	4.963	0.808	4.771	1.118
Cmax	ug/L	231.781	56.216	350.202	86.249	382.286	46.057	238.969	33.98
		control	oxy+apa	oxy+anl	oxy+ico
AUC(0-t)	ug/L*h	452.078±88.112	521.208±114.125	543.789±44.162	647.003±167.497
AUC(0-∞)	ug/L*h	467.323±82.997	543.431±110.311	617.041±93.277	658.558±156.055
MRT(0-t)	h	1.874±0.194	1.686±0.231	1.508±0.102	2.079±0.329
MRT(0-∞)	h	2.305±0.459	2.294±0.431	4.367±2.314	2.376±0.394
t1/2z	h	2.660±0.552	3.324±1.289	8.938±5.939	2.040±1.381
Tmax	h	0.667±0.258	0.583±0.204	0.500±0.000	0.833±0.258
Vz/F	L/kg	25.909±9.222	27.803±12.932	58.759±34.409	15.789±14.253
CLz/F	L/h/kg	6.599±1.220	5.693±1.039	4.963±0.808	4.771±1.118
Cmax	ug/L	231.781±56.216	350.202±86.249	382.286±46.057	238.969±33.980
