# Supplementary material for: The effect of icotinib or apatinib on the pharmacokinetic profile of oxycodone in rats and the underlying mechanism
Source: PeerJ. 2023 Dec 8;11:e16601. doi: 10.7717/peerj.16601 (PMC10712305; doi:10.7717/peerj.16601)
Supplement: Supplemental Information 1 [file peerj-11-16601-s001.zip › raw data/20210909-rlm.xlsx]

## Sheet: Sheet1
Quantify Compound Summary Report
Printed Thu Sep 09 22:23:48 2021
Compound 1: MDZL
	Name	Sample Text	Type	RT	Area	IS Area	Std. Conc	Conc.	%Dev	S/N	Acq.Date	Acq.Time	Vial	Response
1	20210909 oxycodone-S1		Standard	1.24	12010		1	0.97	-3	1	2021-09-09	17:06:51	2:A,1	12009.8
2	20210909 oxycodone-S2		Standard	1.24	12265		1	0.99	-1	1	2021-09-09	17:09:22	2:A,2	12264.6
3	20210909 oxycodone-S3		Standard	1.24	12396		1	1.001	0.1	1	2021-09-09	17:11:56	2:A,3	12396.4
4	20210909 oxycodone-S4		Standard	1.24	12878		1	1.04	4	1	2021-09-09	17:14:29	2:A,4	12877.7
5	20210909 oxycodone-A1			1.24	10395		1	0.839	-16.1	1	2021-09-09	17:17:03	2:A,5	10395.4
6	20210909 oxycodone-A2			1.24	11040		1	0.891	-10.9	1	2021-09-09	17:19:37	2:A,6	11040
7	20210909 oxycodone-A3			1.24	11848		1	0.956	-4.4	1	2021-09-09	17:22:10	2:A,7	11847.5
8	20210909 oxycodone-A4			1.24	12250		1	0.989	-1.1	1	2021-09-09	17:24:43	2:A,8	12250.4
9	20210909 oxycodone-A5			1.24	12494		1	1.009	0.9	1	2021-09-09	17:27:17	2:B,1	12494
10	20210909 oxycodone-A6			1.24	12368		1	0.998	-0.2	1	2021-09-09	17:29:50	2:B,2	12367.9
11	20210909 oxycodone-A7			1.24	12971		1	1.047	4.7	1	2021-09-09	17:32:24	2:B,3	12971.2
12	20210909 oxycodone-A8			1.24	13027		1	1.052	5.2	1	2021-09-09	17:34:58	2:B,4	13027.3
13	20210909 oxycodone-A9			1.24	13487		1	1.089	8.9	1	2021-09-09	17:37:31	2:B,5	13486.7
14	20210909 oxycodone-A10			1.24	13083		1	1.056	5.6	1	2021-09-09	17:40:05	2:B,6	13083.2
15	20210909 oxycodone-A11			1.24	13746		1	1.11	11	1	2021-09-09	17:42:38	2:B,7	13746
16	20210909 oxycodone-A12			1.24	13551		1	1.094	9.4	1	2021-09-09	17:45:12	2:B,8	13550.5
17	20210909 oxycodone-A13			1.24	13430		1	1.084	8.4	1	2021-09-09	17:47:45	2:C,1	13430.4
18	20210909 oxycodone-A14			1.24	13685		1	1.105	10.5	1	2021-09-09	17:50:19	2:C,2	13685.3
19	20210909 oxycodone-A15			1.24	13064		1	1.055	5.5	1	2021-09-09	17:52:53	2:C,3	13064.1
20	20210909 oxycodone-A16			1.24	13616		1	1.099	9.9	1	2021-09-09	17:55:26	2:C,4	13615.6
21	20210909 oxycodone-B1			1.24	13620		1	1.1	10	1	2021-09-09	17:58:00	2:C,5	13619.9
22	20210909 oxycodone-B2			1.25	13624		1	1.1	10	1	2021-09-09	18:00:33	2:C,6	13623.6
23	20210909 oxycodone-B3			1.24	14065		1	1.135	13.5	1	2021-09-09	18:03:06	2:C,7	14065.3
24	20210909 oxycodone-B4			1.24	14132		1	1.141	14.1	1	2021-09-09	18:05:40	2:C,8	14132.4
25	20210909 oxycodone-B5			1.24	13676		1	1.104	10.4	1	2021-09-09	18:08:14	2:D,1	13676.3
26	20210909 oxycodone-B6			1.24	14170		1	1.144	14.4	1	2021-09-09	18:10:47	2:D,2	14170
27	20210909 oxycodone-B7			1.24	14617		1	1.18	18	1	2021-09-09	18:13:21	2:D,3	14617
28	20210909 oxycodone-B8			1.25	13356		1	1.078	7.8	1	2021-09-09	18:15:54	2:D,4	13355.5
29	20210909 oxycodone-B9			1.25	14213		1	1.147	14.7	1	2021-09-09	18:18:28	2:D,5	14213.4
30	20210909 oxycodone-B10			1.24	14549		1	1.175	17.5	1	2021-09-09	18:21:01	2:D,6	14548.8
31	20210909 oxycodone-B11			1.25	12963		1	1.046	4.6	1	2021-09-09	18:23:35	2:D,7	12963
32	20210909 oxycodone-B12			1.25	14171		1	1.144	14.4	1	2021-09-09	18:26:09	2:D,8	14171.5
33	20210909 oxycodone-B13			1.25	13195		1	1.065	6.5	1	2021-09-09	18:28:43	2:E,1	13194.7
34	20210909 oxycodone-B14			1.25	13537		1	1.093	9.3	1	2021-09-09	18:31:16	2:E,2	13537.3
35	20210909 oxycodone-B15			1.25	13144		1	1.061	6.1	1	2021-09-09	18:33:50	2:E,3	13143.7
36	20210909 oxycodone-B16			1.25	13420		1	1.083	8.3	1	2021-09-09	18:36:23	2:E,4	13420.4
Compound 2: noroxycodone-3 (1)
	Name	Sample Text	Type	RT	Area	IS Area	Std. Conc	Conc.	%Dev	S/N	Acq.Date	Acq.Time	Vial	Response
1	20210909 oxycodone-S1		Standard	0.98	6934	12009.8	0.1	0.111	10.9	124	2021-09-09	17:06:51	2:A,1	0.577				icotinib		UM
2	20210909 oxycodone-S2		Standard	0.98	104323	12264.6	1	0.866	-13.4	1389	2021-09-09	17:09:22	2:A,2	8.506					2	100	0.377	0.267	0.0748387	0.0530025
3	20210909 oxycodone-S3		Standard	0.98	659275	12396.4	5	5.123	2.5	9513	2021-09-09	17:11:56	2:A,3	53.183					1.69897	50	0.412	0.392	0.0817866	0.0778164
4	20210909 oxycodone-S4		Standard	0.98	928378	12877.7	10	6.924	-30.8	10408	2021-09-09	17:14:29	2:A,4	72.092					1.39794	25	0.667	0.662	0.132407	0.131414
5	20210909 oxycodone-A1			0.97	35051	10395.4		0.377		408	2021-09-09	17:17:03	2:A,5	3.372					1	10	1.314	1.252	0.260844	0.248536
6	20210909 oxycodone-A2			0.97	24500	11040		0.267		523	2021-09-09	17:19:37	2:A,6	2.219					0	1	3.738	3.729	0.742035	0.740248
7	20210909 oxycodone-A3			0.97	44225	11847.5		0.412		644	2021-09-09	17:22:10	2:A,7	3.733					-1	0.1	4.751	4.875	0.943127	0.967742
8	20210909 oxycodone-A4			0.98	43231	12250.4		0.392		624	2021-09-09	17:24:43	2:A,8	3.529					-2	0.01	5.015	5.017	0.995533	0.995931
9	20210909 oxycodone-A5			0.97	80175	12494		0.667		957	2021-09-09	17:27:17	2:B,1	6.417						0	5.306	4.769	5.0375
10	20210909 oxycodone-A6			0.97	78730	12367.9		0.662		950	2021-09-09	17:29:50	2:B,2	6.366					IC50	3.286
11	20210909 oxycodone-A7			0.97	171315	12971.2		1.314		2361	2021-09-09	17:32:24	2:B,3	13.207
12	20210909 oxycodone-A8			0.97	163576	13027.3		1.252		2010	2021-09-09	17:34:58	2:B,4	12.556				anlotinib		UM
13	20210909 oxycodone-A9			0.97	521220	13486.7		3.738		9947	2021-09-09	17:37:31	2:B,5	38.647					2	100	0.184	0.17	0.036789	0.0339898
14	20210909 oxycodone-A10			0.97	504439	13083.2		3.729		5865	2021-09-09	17:40:05	2:B,6	38.556					1.69897	50	0.139	0.15	0.0277917	0.029991
15	20210909 oxycodone-A11			0.97	677440	13746		4.751		7873	2021-09-09	17:42:38	2:B,7	49.283					1.39794	25	0.182	0.177	0.0363891	0.0353894
16	20210909 oxycodone-A12			0.97	685381	13550.5		4.875		7631	2021-09-09	17:45:12	2:B,8	50.58					1	10	0.356	0.366	0.0711786	0.073178
17	20210909 oxycodone-A13			0.97	699133	13430.4		5.015		6669	2021-09-09	17:47:45	2:C,1	52.056					0	1	1.236	1.141	0.247126	0.228132
18	20210909 oxycodone-A14			0.97	712626	13685.3		5.017		6880	2021-09-09	17:50:19	2:C,2	52.072					-1	0.1	3.201	3.156	0.640008	0.631011
19	20210909 oxycodone-A15			0.97	719938	13064.1		5.306		11142	2021-09-09	17:52:53	2:C,3	55.108					-2	0.01	4.265	3.772	0.852744	0.754174
20	20210909 oxycodone-A16			0.97	673616	13615.6		4.769		8059	2021-09-09	17:55:26	2:C,4	49.474						0	5.07	4.933	5.0015
21	20210909 oxycodone-B1			0.97	18344	13619.9		0.184		197	2021-09-09	17:58:00	2:C,5	1.347					IC50	0.1915
22	20210909 oxycodone-B2			0.97	16268	13623.6		0.17		211	2021-09-09	18:00:33	2:C,6	1.194
23	20210909 oxycodone-B3			0.98	12252	14065.3		0.139		158	2021-09-09	18:03:06	2:C,7	0.871
24	20210909 oxycodone-B4			0.97	13953	14132.4		0.15		258	2021-09-09	18:05:40	2:C,8	0.987
25	20210909 oxycodone-B5			0.97	18112	13676.3		0.182		229	2021-09-09	18:08:14	2:D,1	1.324
26	20210909 oxycodone-B6			0.97	18043	14170		0.177		194	2021-09-09	18:10:47	2:D,2	1.273
27	20210909 oxycodone-B7			0.97	46108	14617		0.356		94	2021-09-09	18:13:21	2:D,3	3.154
28	20210909 oxycodone-B8			0.97	43418	13355.5		0.366		770	2021-09-09	18:15:54	2:D,4	3.251
29	20210909 oxycodone-B9			0.97	176068	14213.4		1.236		1333	2021-09-09	18:18:28	2:D,5	12.387
30	20210909 oxycodone-B10			0.97	165718	14548.8		1.141		2806	2021-09-09	18:21:01	2:D,6	11.391
31	20210909 oxycodone-B11			0.98	427909	12963		3.201		4808	2021-09-09	18:23:35	2:D,7	33.01
32	20210909 oxycodone-B12			0.98	461121	14171.5		3.156		268	2021-09-09	18:26:09	2:D,8	32.539
33	20210909 oxycodone-B13			0.97	582897	13194.7		4.265		309	2021-09-09	18:28:43	2:E,1	44.177
34	20210909 oxycodone-B14			0.97	527980	13537.3		3.772		5034	2021-09-09	18:31:16	2:E,2	39.002
35	20210909 oxycodone-B15			0.97	691718	13143.7		5.07		7019	2021-09-09	18:33:50	2:E,3	52.628
36	20210909 oxycodone-B16			0.97	687034	13420.4		4.933		14753	2021-09-09	18:36:23	2:E,4	51.193
Compound 3: noroxycodone-2 (1)
	Name	Sample Text	Type	RT	Area	IS Area	Std. Conc	Conc.	%Dev	S/N	Acq.Date	Acq.Time	Vial	Response
1	20210909 oxycodone-S1		Standard	0.98	3397	12009.8	0.1	0.111	11.4	603	2021-09-09	17:06:51	2:A,1	0.283
2	20210909 oxycodone-S2		Standard	0.98	48071	12264.6	1	0.86	-14	846	2021-09-09	17:09:22	2:A,2	3.92
3	20210909 oxycodone-S3		Standard	0.98	305510	12396.4	5	5.128	2.6	7391	2021-09-09	17:11:56	2:A,3	24.645
4	20210909 oxycodone-S4		Standard	0.98	421908	12877.7	10	6.8	-32	6159	2021-09-09	17:14:29	2:A,4	32.763
5	20210909 oxycodone-A1			0.97	15556	10395.4		0.361		705	2021-09-09	17:17:03	2:A,5	1.496
6	20210909 oxycodone-A2			0.97	11122	11040		0.261		521	2021-09-09	17:19:37	2:A,6	1.007
7	20210909 oxycodone-A3			0.97	19772	11847.5		0.397		1707	2021-09-09	17:22:10	2:A,7	1.669
8	20210909 oxycodone-A4			0.97	19755	12250.4		0.385		1316	2021-09-09	17:24:43	2:A,8	1.613
9	20210909 oxycodone-A5			0.97	34569	12494		0.623		1590	2021-09-09	17:27:17	2:B,1	2.767
10	20210909 oxycodone-A6			0.97	35629	12367.9		0.646		1528	2021-09-09	17:29:50	2:B,2	2.881
11	20210909 oxycodone-A7			0.97	76038	12971.2		1.26		3114	2021-09-09	17:32:24	2:B,3	5.862
12	20210909 oxycodone-A8			0.97	72030	13027.3		1.192		3356	2021-09-09	17:34:58	2:B,4	5.529
13	20210909 oxycodone-A9			0.97	236164	13486.7		3.659		8198	2021-09-09	17:37:31	2:B,5	17.511
14	20210909 oxycodone-A10			0.97	225892	13083.2		3.609		13869	2021-09-09	17:40:05	2:B,6	17.266
15	20210909 oxycodone-A11			0.97	301473	13746		4.57		5826	2021-09-09	17:42:38	2:B,7	21.932
16	20210909 oxycodone-A12			0.97	306699	13550.5		4.714		578	2021-09-09	17:45:12	2:B,8	22.634
17	20210909 oxycodone-A13			0.97	310169	13430.4		4.809		11236	2021-09-09	17:47:45	2:C,1	23.094
18	20210909 oxycodone-A14			0.97	312798	13685.3		4.76		5061	2021-09-09	17:50:19	2:C,2	22.856
19	20210909 oxycodone-A15			0.97	314491	13064.1		5.011		5553	2021-09-09	17:52:53	2:C,3	24.073
20	20210909 oxycodone-A16			0.97	306155	13615.6		4.684		8387	2021-09-09	17:55:26	2:C,4	22.486
21	20210909 oxycodone-B1			0.97	8385	13619.9		0.18		455	2021-09-09	17:58:00	2:C,5	0.616
22	20210909 oxycodone-B2			0.97	7128	13623.6		0.161		269	2021-09-09	18:00:33	2:C,6	0.523
23	20210909 oxycodone-B3			0.97	5720	14065.3		0.137		52	2021-09-09	18:03:06	2:C,7	0.407
24	20210909 oxycodone-B4			0.97	6594	14132.4		0.149		271	2021-09-09	18:05:40	2:C,8	0.467
25	20210909 oxycodone-B5			0.97	7993	13676.3		0.174		316	2021-09-09	18:08:14	2:D,1	0.584
26	20210909 oxycodone-B6			0.97	7767	14170		0.166		500	2021-09-09	18:10:47	2:D,2	0.548
27	20210909 oxycodone-B7			0.97	20513	14617		0.342		709	2021-09-09	18:13:21	2:D,3	1.403
28	20210909 oxycodone-B8			0.97	19567	13355.5		0.355		1029	2021-09-09	18:15:54	2:D,4	1.465
29	20210909 oxycodone-B9			0.97	78881	14213.4		1.196		5549	2021-09-09	18:18:28	2:D,5	5.55
30	20210909 oxycodone-B10			0.97	75976	14548.8		1.129		471	2021-09-09	18:21:01	2:D,6	5.222
31	20210909 oxycodone-B11			0.98	196981	12963		3.182		6110	2021-09-09	18:23:35	2:D,7	15.196
32	20210909 oxycodone-B12			0.97	209220	14171.5		3.093		342	2021-09-09	18:26:09	2:D,8	14.763
33	20210909 oxycodone-B13			0.97	263025	13194.7		4.158		327	2021-09-09	18:28:43	2:E,1	19.934
34	20210909 oxycodone-B14			0.97	234069	13537.3		3.614		3237	2021-09-09	18:31:16	2:E,2	17.291
35	20210909 oxycodone-B15			0.97	311784	13143.7		4.938		8555	2021-09-09	18:33:50	2:E,3	23.721
36	20210909 oxycodone-B16			0.97	309123	13420.4		4.797		6877	2021-09-09	18:36:23	2:E,4	23.034
Compound 4: noroxycodone-1 (1)
	Name	Sample Text	Type	RT	Area	IS Area	Std. Conc	Conc.	%Dev	S/N	Acq.Date	Acq.Time	Vial	Response
1	20210909 oxycodone-S1		Standard	0.98	2925	12009.8	0.1	0.115	14.9	148	2021-09-09	17:06:51	2:A,1	0.244
2	20210909 oxycodone-S2		Standard	0.98	43312	12264.6	1	0.817	-18.3	2382	2021-09-09	17:09:22	2:A,2	3.531
3	20210909 oxycodone-S3		Standard	0.98	296349	12396.4	5	5.168	3.4	10609	2021-09-09	17:11:56	2:A,3	23.906
4	20210909 oxycodone-S4		Standard	0.98	416739	12877.7	10	6.974	-30.3	11428	2021-09-09	17:14:29	2:A,4	32.361
5	20210909 oxycodone-A1			0.98	14748	10395.4		0.366		570	2021-09-09	17:17:03	2:A,5	1.419
6	20210909 oxycodone-A2			0.98	10335	11040		0.263		614	2021-09-09	17:19:37	2:A,6	0.936
7	20210909 oxycodone-A3			0.98	19084	11847.5		0.407		713	2021-09-09	17:22:10	2:A,7	1.611
8	20210909 oxycodone-A4			0.97	19150	12250.4		0.397		695	2021-09-09	17:24:43	2:A,8	1.563
9	20210909 oxycodone-A5			0.98	33719	12494		0.639		799	2021-09-09	17:27:17	2:B,1	2.699
10	20210909 oxycodone-A6			0.97	35216	12367.9		0.671		1316	2021-09-09	17:29:50	2:B,2	2.847
11	20210909 oxycodone-A7			0.98	74142	12971.2		1.284		2077	2021-09-09	17:32:24	2:B,3	5.716
12	20210909 oxycodone-A8			0.97	69856	13027.3		1.208		1529	2021-09-09	17:34:58	2:B,4	5.362
13	20210909 oxycodone-A9			0.98	230413	13486.7		3.711		7946	2021-09-09	17:37:31	2:B,5	17.084
14	20210909 oxycodone-A10			0.97	217827	13083.2		3.618		6644	2021-09-09	17:40:05	2:B,6	16.649
15	20210909 oxycodone-A11			0.97	296920	13746		4.676		10481	2021-09-09	17:42:38	2:B,7	21.601
16	20210909 oxycodone-A12			0.97	299303	13550.5		4.78		10015	2021-09-09	17:45:12	2:B,8	22.088
17	20210909 oxycodone-A13			0.97	303662	13430.4		4.891		7480	2021-09-09	17:47:45	2:C,1	22.61
18	20210909 oxycodone-A14			0.97	310905	13685.3		4.914		8516	2021-09-09	17:50:19	2:C,2	22.718
19	20210909 oxycodone-A15			0.97	305707	13064.1		5.06		6544	2021-09-09	17:52:53	2:C,3	23.401
20	20210909 oxycodone-A16			0.97	295904	13615.6		4.704		8531	2021-09-09	17:55:26	2:C,4	21.733
21	20210909 oxycodone-B1			0.98	8255	13619.9		0.192		297	2021-09-09	17:58:00	2:C,5	0.606
22	20210909 oxycodone-B2			0.98	6845	13623.6		0.17		293	2021-09-09	18:00:33	2:C,6	0.502
23	20210909 oxycodone-B3			0.98	5394	14065.3		0.145		249	2021-09-09	18:03:06	2:C,7	0.383
24	20210909 oxycodone-B4			0.97	6170	14132.4		0.156		296	2021-09-09	18:05:40	2:C,8	0.437
25	20210909 oxycodone-B5			0.97	7878	13676.3		0.186		366	2021-09-09	18:08:14	2:D,1	0.576
26	20210909 oxycodone-B6			0.97	7682	14170		0.179		377	2021-09-09	18:10:47	2:D,2	0.542
27	20210909 oxycodone-B7			0.97	19441	14617		0.347		455	2021-09-09	18:13:21	2:D,3	1.33
28	20210909 oxycodone-B8			0.98	19062	13355.5		0.368		707	2021-09-09	18:15:54	2:D,4	1.427
29	20210909 oxycodone-B9			0.98	76509	14213.4		1.212		2211	2021-09-09	18:18:28	2:D,5	5.383
30	20210909 oxycodone-B10			0.97	73341	14548.8		1.139		2598	2021-09-09	18:21:01	2:D,6	5.041
31	20210909 oxycodone-B11			0.98	190858	12963		3.207		10673	2021-09-09	18:23:35	2:D,7	14.723
32	20210909 oxycodone-B12			0.98	202916	14171.5		3.121		4940	2021-09-09	18:26:09	2:D,8	14.319
33	20210909 oxycodone-B13			0.97	258120	13194.7		4.24		4153	2021-09-09	18:28:43	2:E,1	19.562
34	20210909 oxycodone-B14			0.97	227107	13537.3		3.646		5108	2021-09-09	18:31:16	2:E,2	16.776
35	20210909 oxycodone-B15			0.97	309307	13143.7		5.088		8686	2021-09-09	18:33:50	2:E,3	23.533
36	20210909 oxycodone-B16			0.97	303667	13420.4		4.895		8114	2021-09-09	18:36:23	2:E,4	22.627

## Sheet: all
icotinib		UM										apatinib		UM
	2	100	0.0748387	0.0530025									2	100	0.00882863	0.00725209
	1.69897	50	0.0817866	0.0778164									1.69897	50	0.00772505	0.00851332
	1.39794	25	0.132407	0.131414									1.39794	25	0.0111934	0.0104052
	1	10	0.260844	0.248536									1	10	0.0304272	0.0312155
	0	1	0.742035	0.740248									0	1	0.504335	0.491723
	-1	0.1	0.943127	0.967742									-1	0.1	0.989595	0.880656
	-2	0.01	0.995533	0.995931									-2	0.01	1.07063	1.04036
		0												0
	IC50	3.286											IC50	0.9461
		IC50	3.351	3.224
		mean	3.2875
		sd	0.0898026		3.288±0.090
anlotinib		UM
	2	100	0.036789	0.0339898
	1.69897	50	0.0277917	0.029991
	1.39794	25	0.0363891	0.0353894
	1	10	0.0711786	0.073178
	0	1	0.247126	0.228132
	-1	0.1	0.640008	0.631011
	-2	0.01	0.852744	0.754174
		0
	IC50	0.1915
