# Supplementary material for: The effect of icotinib or apatinib on the pharmacokinetic profile of oxycodone in rats and the underlying mechanism
Source: PeerJ. 2023 Dec 8;11:e16601. doi: 10.7717/peerj.16601 (PMC10712305; doi:10.7717/peerj.16601)
Supplement: Supplemental Information 1 [file peerj-11-16601-s001.zip › raw data/20210620-oxy-waibiao.xlsx]

## Sheet: Sheet1
Quantify Compound Summary Report
Printed Sun Jun 20 17:36:35 2021
Compound 1: noroxycodone-3
	Name	Sample Text	Type	RT	Area	IS Area	Std. Conc	uM	%Dev	S/N	Acq.Date	Acq.Time	Vial	Response
1	20210616 oxycodone-a1			0.99	461346					9546	2021-06-17	16:22:55	1:A,1	461346		461346	390807	400982	417712
2	20210616 oxycodone-a2			0.99	390807					5119	2021-06-17	16:25:28	1:A,2	390807		243918	235615	235150	0.583939	0.564061	0.562948	Afatinib (BIBW 2992)
3	20210616 oxycodone-a3			0.99	400982					5594	2021-06-17	16:28:02	1:A,3	400982		11770	11839	12273	0.0281773	0.0283425	0.0293815	icotinib
4	20210616 oxycodone-a4			0.99	243918					3125	2021-06-17	16:30:36	1:A,4	243918		341748	341349	337997	340365
5	20210616 oxycodone-a5			0.99	235615					4218	2021-06-17	16:33:09	1:A,5	235615		6437	8272	8082	0.0189121	0.0243033	0.0237451	anlotinib
6	20210616 oxycodone-a6			0.99	235150					4135	2021-06-17	16:35:42	1:A,6	235150
7	20210616 oxycodone-a7			0.99	11770					163	2021-06-17	16:38:16	1:A,7	11770.4
8	20210616 oxycodone-a8			0.99	11839					166	2021-06-17	16:40:50	1:A,8	11839
9	20210616 oxycodone-a9			0.99	12273					139	2021-06-17	16:43:23	1:B,1	12273
10	20210616 oxycodone-a10			0.99	341748					3203	2021-06-17	16:45:57	1:B,2	341748
11	20210616 oxycodone-a11			0.99	341349					3905	2021-06-17	16:48:30	1:B,3	341349
12	20210616 oxycodone-a12			0.99	337997					5486	2021-06-17	16:51:04	1:B,4	337997
13	20210616 oxycodone-a13			0.99	6437					104	2021-06-17	16:53:37	1:B,5	6437.2
14	20210616 oxycodone-a14			1	8272					148	2021-06-17	16:56:12	1:B,6	8272.02
15	20210616 oxycodone-a15			0.99	8082					127	2021-06-17	16:58:46	1:B,7	8081.55
Compound 2: noroxycodone-2 (1)
	Name	Sample Text	Type	RT	Area	IS Area	Std. Conc	uM	%Dev	S/N	Acq.Date	Acq.Time	Vial	Response
1	20210616 oxycodone-a1			0.99	188366					7708	2021-06-17	16:22:55	1:A,1	188366
2	20210616 oxycodone-a2			0.99	162070					6688	2021-06-17	16:25:28	1:A,2	162070
3	20210616 oxycodone-a3			0.99	169326					9352	2021-06-17	16:28:02	1:A,3	169326
4	20210616 oxycodone-a4			0.99	102157					3773	2021-06-17	16:30:36	1:A,4	102157
5	20210616 oxycodone-a5			0.99	97741					3004	2021-06-17	16:33:09	1:A,5	97741.4
6	20210616 oxycodone-a6			0.99	98161					5979	2021-06-17	16:35:42	1:A,6	98161.3
7	20210616 oxycodone-a7			0.99	4920					275	2021-06-17	16:38:16	1:A,7	4920.16
8	20210616 oxycodone-a8			0.99	4853					290	2021-06-17	16:40:50	1:A,8	4853.37
9	20210616 oxycodone-a9			0.99	4835					301	2021-06-17	16:43:23	1:B,1	4834.57
10	20210616 oxycodone-a10			0.99	142551					8683	2021-06-17	16:45:57	1:B,2	142551
11	20210616 oxycodone-a11			0.99	141024					13089	2021-06-17	16:48:30	1:B,3	141024
12	20210616 oxycodone-a12			0.99	140038					8385	2021-06-17	16:51:04	1:B,4	140038
13	20210616 oxycodone-a13			0.99	2815					324	2021-06-17	16:53:37	1:B,5	2814.5
14	20210616 oxycodone-a14			0.99	3403					152	2021-06-17	16:56:12	1:B,6	3402.88
15	20210616 oxycodone-a15			0.99	3431					187	2021-06-17	16:58:46	1:B,7	3430.93
Compound 3: noroxycodone-1 (1)
	Name	Sample Text	Type	RT	Area	IS Area	Std. Conc	uM	%Dev	S/N	Acq.Date	Acq.Time	Vial	Response
1	20210616 oxycodone-a1			0.99	188497					12125	2021-06-17	16:22:55	1:A,1	188497
2	20210616 oxycodone-a2			0.99	160818					5645	2021-06-17	16:25:28	1:A,2	160818
3	20210616 oxycodone-a3			0.99	172159					4373	2021-06-17	16:28:02	1:A,3	172159
4	20210616 oxycodone-a4			0.99	99936					5023	2021-06-17	16:30:36	1:A,4	99936.2
5	20210616 oxycodone-a5			0.99	96788					5549	2021-06-17	16:33:09	1:A,5	96787.6
6	20210616 oxycodone-a6			0.99	97087					3606	2021-06-17	16:35:42	1:A,6	97086.9
7	20210616 oxycodone-a7			0.99	4973					436	2021-06-17	16:38:16	1:A,7	4972.58
8	20210616 oxycodone-a8			0.99	5068					316	2021-06-17	16:40:50	1:A,8	5068.07
9	20210616 oxycodone-a9			0.99	5102					347	2021-06-17	16:43:23	1:B,1	5102.04
10	20210616 oxycodone-a10			0.99	146685					8182	2021-06-17	16:45:57	1:B,2	146685
11	20210616 oxycodone-a11			0.99	141326					3571	2021-06-17	16:48:30	1:B,3	141326
12	20210616 oxycodone-a12			0.99	140744					3175	2021-06-17	16:51:04	1:B,4	140744
13	20210616 oxycodone-a13			0.99	2931					135	2021-06-17	16:53:37	1:B,5	2930.79
14	20210616 oxycodone-a14			1	3518					250	2021-06-17	16:56:12	1:B,6	3517.86
15	20210616 oxycodone-a15			0.99	3331					240	2021-06-17	16:58:46	1:B,7	3330.92
