# Supplementary material for: The effect of icotinib or apatinib on the pharmacokinetic profile of oxycodone in rats and the underlying mechanism
Source: PeerJ. 2023 Dec 8;11:e16601. doi: 10.7717/peerj.16601 (PMC10712305; doi:10.7717/peerj.16601)
Supplement: Supplemental Information 1 [file peerj-11-16601-s001.zip › raw data/20210523-OXY.xlsx]

## Sheet: Sheet1
Quantify Compound Summary Report
Printed Sun May 23 21:16:08 2021
Compound 1: noroxycodone-3
	Name	Sample Text	Type	RT	Area	IS Area	Std. Conc	uM	%Dev	S/N	Acq.Date	Acq.Time	Vial	Response		apatinib		UM
1	20210523 oxycodone-A1			1.04	8378			0.056		328	2021-05-23	16:31:29	1:A,1	8378.1			2	100	0.056	0.046	0.00882863	0.00725209
2	20210523 oxycodone-A2			1.04	6644			0.046		163	2021-05-23	16:34:02	1:A,2	6644.15			1.69897	50	0.049	0.054	0.00772505	0.00851332
3	20210523 oxycodone-A3			1.04	7229			0.049		165	2021-05-23	16:36:35	1:A,3	7229.39			1.39794	25	0.071	0.066	0.0111934	0.0104052
4	20210523 oxycodone-A4			1.04	7991			0.054		233	2021-05-23	16:39:09	1:A,4	7990.77			1	10	0.193	0.198	0.0304272	0.0312155
5	20210523 oxycodone-A5			1.04	10802			0.071		176	2021-05-23	16:41:43	1:A,5	10802.5			0	1	3.199	3.119	0.504335	0.491723
6	20210523 oxycodone-A6			1.04	10039			0.066		151	2021-05-23	16:44:16	1:A,6	10039.1			-1	0.1	6.277	5.586	0.989595	0.880656
7	20210523 oxycodone-A7			1.04	31009			0.193		471	2021-05-23	16:46:50	1:A,7	31009.1			-2	0.01	6.791	6.599	1.07063	1.04036										mean	sd
8	20210523 oxycodone-A8			1.04	31825			0.198		866	2021-05-23	16:49:23	1:A,8	31825				0	6.437	6.249	6.343								IC50	1.013	0.8767	0.94485	0.0963787	0.945±0.877
9	20210523 oxycodone-A9			1.04	527356			3.199		5808	2021-05-23	16:51:57	1:B,1	527356			IC50	0.9461
10	20210523 oxycodone-A10			1.05	514189			3.119		10791	2021-05-23	16:54:32	1:B,2	514189
11	20210523 oxycodone-A11			1.04	1035758			6.277		9281	2021-05-23	16:57:05	1:B,3	1.03576e+06
12	20210523 oxycodone-A12			1.05	921645			5.586		15985	2021-05-23	16:59:39	1:B,4	921645
13	20210523 oxycodone-A13			1.05	1120631			6.791		13442	2021-05-23	17:02:12	1:B,5	1120631
14	20210523 oxycodone-A14			1.05	1088942			6.599		17371	2021-05-23	17:04:46	1:B,6	1.08894e+06		Gefitinib		UM
15	20210523 oxycodone-A15			1.05	1062238			6.437		7660	2021-05-23	17:07:20	1:B,7	1062238			2	100	1.151	1.063	0.199359	0.184117
16	20210523 oxycodone-A16			1.05	1031059			6.249		15994	2021-05-23	17:09:53	1:B,8	1.03106e+06			1.69897	50	2.689	2.301	0.465749	0.398545
17	20210523 oxycodone-B1			1.05	189227			1.151		2178	2021-05-23	17:12:27	1:C,1	189227			1.39794	25	3.384	3.465	0.586126	0.600156
18	20210523 oxycodone-B2			1.05	174568			1.063		2184	2021-05-23	17:15:00	1:C,2	174568			1	10	5.399	5.239	0.935135	0.907422
19	20210523 oxycodone-B3			1.05	443148			2.689		8419	2021-05-23	17:17:34	1:C,3	443148			0	1	5.481	5.436	0.949337	0.941543
20	20210523 oxycodone-B4			1.05	379130			2.301		5495	2021-05-23	17:20:07	1:C,4	379130			-1	0.1	5.363	5.783	0.928899	1.00165
21	20210523 oxycodone-B5			1.05	557969			3.384		7838	2021-05-23	17:22:41	1:C,5	557969			-2	0.01	6.081	5.887	1.05326	1.01966
22	20210523 oxycodone-B6			1.04	571321			3.465		7109	2021-05-23	17:25:14	1:C,6	571321				0	5.88	5.667	5.7735
23	20210523 oxycodone-B7			1.05	890718			5.399		11933	2021-05-23	17:27:48	1:C,7	890718
24	20210523 oxycodone-B8			1.05	864270			5.239		9399	2021-05-23	17:30:21	1:C,8	864270			IC50	38.56
25	20210523 oxycodone-B9			1.05	904197			5.481		14186	2021-05-23	17:32:55	1:D,1	904197
26	20210523 oxycodone-B10			1.05	896885			5.436		11872	2021-05-23	17:35:28	1:D,2	896885
27	20210523 oxycodone-B11			1.05	884867			5.363		8335	2021-05-23	17:38:02	1:D,3	884867
28	20210523 oxycodone-B12			1.05	954189			5.783		10248	2021-05-23	17:40:36	1:D,4	954189		Olmutinib		UM
29	20210523 oxycodone-B13			1.05	1003332			6.081		10994	2021-05-23	17:43:09	1:D,5	1.00333e+06			2	100	0.19	0.147	0.0389225	0.0301137
30	20210523 oxycodone-B14			1.05	971399			5.887		17981	2021-05-23	17:45:42	1:D,6	971399			1.69897	50	0.443	0.442	0.0907508	0.0905459
31	20210523 oxycodone-B15			1.05	970190			5.88		15284	2021-05-23	17:48:16	1:D,7	970190			1.39794	25	1.34	1.192	0.274506	0.244187
32	20210523 oxycodone-B16			1.05	935032			5.667		15813	2021-05-23	17:50:50	1:D,8	935032			1	10	2.487	2.47	0.509475	0.505992
33	20210523 oxycodone-C1			1.05	30498			0.19		537	2021-05-23	17:53:23	1:E,1	30497.8			0	1	4.551	4.644	0.932295	0.951347
34	20210523 oxycodone-C2			1.05	23297			0.147		384	2021-05-23	17:55:57	1:E,2	23296.6			-1	0.1	4.847	4.729	0.992933	0.96876
35	20210523 oxycodone-C3			1.05	72175			0.443		1190	2021-05-23	17:58:30	1:E,3	72174.9			-2	0.01	4.974	5.267	1.01895	1.07897
36	20210523 oxycodone-C4			1.05	72021			0.442		1399	2021-05-23	18:01:05	1:E,4	72020.9				0	4.932	4.831	4.8815
37	20210523 oxycodone-C5			1.05	220432			1.34		3244	2021-05-23	18:03:38	1:E,5	220432
38	20210523 oxycodone-C6			1.05	195940			1.192		3753	2021-05-23	18:06:12	1:E,6	195940			IC50	8.939
39	20210523 oxycodone-C7			1.05	409799			2.487		5360	2021-05-23	18:08:46	1:E,7	409799
40	20210523 oxycodone-C8			1.04	407061			2.47		5815	2021-05-23	18:11:19	1:E,8	407061
41	20210523 oxycodone-C9			1.05	750656			4.551		9750	2021-05-23	18:13:53	1:F,1	750656
42	20210523 oxycodone-C10			1.04	765982			4.644		5805	2021-05-23	18:16:26	1:F,2	765982
43	20210523 oxycodone-C11			1.05	799602			4.847		10734	2021-05-23	18:19:00	1:F,3	799602
44	20210523 oxycodone-C12			1.04	780145			4.729		9552	2021-05-23	18:21:33	1:F,4	780145
45	20210523 oxycodone-C13			1.05	820556			4.974		7361	2021-05-23	18:24:07	1:F,5	820556
46	20210523 oxycodone-C14			1.05	868851			5.267		8115	2021-05-23	18:26:40	1:F,6	868851
47	20210523 oxycodone-C15			1.05	813553			4.932		9835	2021-05-23	18:29:14	1:F,7	813553
48	20210523 oxycodone-C16			1.04	796961			4.831		10670	2021-05-23	18:31:47	2:F,8	796961
Compound 2: noroxycodone-2
	Name	Sample Text	Type	RT	Area	IS Area	Std. Conc	uM	%Dev	S/N	Acq.Date	Acq.Time	Vial	Response
1	20210523 oxycodone-A1			1.04	3737					449	2021-05-23	16:31:29	1:A,1	3736.68
2	20210523 oxycodone-A2			1.04	2969					1196	2021-05-23	16:34:02	1:A,2	2969.07
3	20210523 oxycodone-A3			1.04	3160					504	2021-05-23	16:36:35	1:A,3	3159.6
4	20210523 oxycodone-A4			1.05	3354					729	2021-05-23	16:39:09	1:A,4	3353.81
5	20210523 oxycodone-A5			1.04	4351					916	2021-05-23	16:41:43	1:A,5	4350.6
6	20210523 oxycodone-A6			1.04	4625					891	2021-05-23	16:44:16	1:A,6	4625.08
7	20210523 oxycodone-A7			1.04	13657					2372	2021-05-23	16:46:50	1:A,7	13656.5
8	20210523 oxycodone-A8			1.05	13478					1247	2021-05-23	16:49:23	1:A,8	13478.4
9	20210523 oxycodone-A9			1.04	219259			3.543		12338	2021-05-23	16:51:57	1:B,1	219259
10	20210523 oxycodone-A10			1.05	225704			3.677		13778	2021-05-23	16:54:32	1:B,2	225704
11	20210523 oxycodone-A11			1.05	438575			8.126		16333	2021-05-23	16:57:05	1:B,3	438575
12	20210523 oxycodone-A12			1.05	377278			6.845		8276	2021-05-23	16:59:39	1:B,4	377278
13	20210523 oxycodone-A13			1.05	490248			9.206		10691	2021-05-23	17:02:12	1:B,5	490248
14	20210523 oxycodone-A14			1.05	422198			7.784		15227	2021-05-23	17:04:46	1:B,6	422198
15	20210523 oxycodone-A15			1.05	440874			8.174		13972	2021-05-23	17:07:20	1:B,7	440874
16	20210523 oxycodone-A16			1.05	411398			7.558		10015	2021-05-23	17:09:53	1:B,8	411398
17	20210523 oxycodone-B1			1.05	78275			0.597		4935	2021-05-23	17:12:27	1:C,1	78275.1
18	20210523 oxycodone-B2			1.05	76643			0.562		2842	2021-05-23	17:15:00	1:C,2	76642.6
19	20210523 oxycodone-B3			1.05	186550			2.859		6477	2021-05-23	17:17:34	1:C,3	186550
20	20210523 oxycodone-B4			1.05	161033			2.326		6370	2021-05-23	17:20:07	1:C,4	161033
21	20210523 oxycodone-B5			1.05	243306			4.045		9271	2021-05-23	17:22:41	1:C,5	243306
22	20210523 oxycodone-B6			1.04	249791			4.181		10536	2021-05-23	17:25:14	1:C,6	249790
23	20210523 oxycodone-B7			1.05	372795			6.751		12701	2021-05-23	17:27:48	1:C,7	372795
24	20210523 oxycodone-B8			1.05	344508			6.16		14207	2021-05-23	17:30:21	1:C,8	344508
25	20210523 oxycodone-B9			1.05	375356			6.805		5663	2021-05-23	17:32:55	1:D,1	375356
26	20210523 oxycodone-B10			1.05	379615			6.894		12565	2021-05-23	17:35:28	1:D,2	379615
27	20210523 oxycodone-B11			1.05	357737			6.437		9312	2021-05-23	17:38:02	1:D,3	357737
28	20210523 oxycodone-B12			1.05	396791			7.253		14106	2021-05-23	17:40:36	1:D,4	396791
29	20210523 oxycodone-B13			1.05	428955			7.925		13770	2021-05-23	17:43:09	1:D,5	428955
30	20210523 oxycodone-B14			1.05	394879			7.213		7741	2021-05-23	17:45:42	1:D,6	394879
31	20210523 oxycodone-B15			1.05	400108			7.322		8926	2021-05-23	17:48:16	1:D,7	400108
32	20210523 oxycodone-B16			1.05	379765			6.897		12514	2021-05-23	17:50:50	1:D,8	379765
33	20210523 oxycodone-C1			1.05	12432					627	2021-05-23	17:53:23	1:E,1	12432.2
34	20210523 oxycodone-C2			1.05	9909					636	2021-05-23	17:55:57	1:E,2	9908.57
35	20210523 oxycodone-C3			1.04	30584					2032	2021-05-23	17:58:30	1:E,3	30583.6
36	20210523 oxycodone-C4			1.05	30961					2105	2021-05-23	18:01:05	1:E,4	30960.6
37	20210523 oxycodone-C5			1.05	96298			0.973		4451	2021-05-23	18:03:38	1:E,5	96297.9
38	20210523 oxycodone-C6			1.05	85358			0.745		3303	2021-05-23	18:06:12	1:E,6	85358.2
39	20210523 oxycodone-C7			1.05	173836			2.594		7389	2021-05-23	18:08:46	1:E,7	173836
40	20210523 oxycodone-C8			1.04	171645			2.548		6993	2021-05-23	18:11:19	1:E,8	171645
41	20210523 oxycodone-C9			1.05	313738			5.517		12363	2021-05-23	18:13:53	1:F,1	313738
42	20210523 oxycodone-C10			1.05	316076			5.566		12366	2021-05-23	18:16:26	1:F,2	316076
43	20210523 oxycodone-C11			1.05	324872			5.75		7704	2021-05-23	18:19:00	1:F,3	324872
44	20210523 oxycodone-C12			1.04	313442			5.511		6383	2021-05-23	18:21:33	1:F,4	313442
45	20210523 oxycodone-C13			1.05	342337			6.115		8897	2021-05-23	18:24:07	1:F,5	342337
46	20210523 oxycodone-C14			1.05	363256			6.552		7688	2021-05-23	18:26:40	1:F,6	363256
47	20210523 oxycodone-C15			1.05	335581			5.974		10521	2021-05-23	18:29:14	1:F,7	335581
48	20210523 oxycodone-C16			1.04	327655			5.808		9070	2021-05-23	18:31:47	2:F,8	327655
Compound 3: noroxycodone-1
	Name	Sample Text	Type	RT	Area	IS Area	Std. Conc	uM	%Dev	S/N	Acq.Date	Acq.Time	Vial	Response
1	20210523 oxycodone-A1			1.04	3338					219	2021-05-23	16:31:29	1:A,1	3337.91
2	20210523 oxycodone-A2			1.04	2614					396	2021-05-23	16:34:02	1:A,2	2613.78
3	20210523 oxycodone-A3			1.04	2910					332	2021-05-23	16:36:35	1:A,3	2910.2
4	20210523 oxycodone-A4			1.05	3114					356	2021-05-23	16:39:09	1:A,4	3113.96
5	20210523 oxycodone-A5			1.05	4033					511	2021-05-23	16:41:43	1:A,5	4032.75
6	20210523 oxycodone-A6			1.05	4292					519	2021-05-23	16:44:16	1:A,6	4291.64
7	20210523 oxycodone-A7			1.04	12010					1231	2021-05-23	16:46:50	1:A,7	12010.5
8	20210523 oxycodone-A8			1.05	12722					1148	2021-05-23	16:49:23	1:A,8	12721.7
9	20210523 oxycodone-A9			1.05	208255					11994	2021-05-23	16:51:57	1:B,1	208255
10	20210523 oxycodone-A10			1.05	213548					4686	2021-05-23	16:54:32	1:B,2	213548
11	20210523 oxycodone-A11			1.05	419130					17086	2021-05-23	16:57:05	1:B,3	419130
12	20210523 oxycodone-A12			1.05	356515					12508	2021-05-23	16:59:39	1:B,4	356515
13	20210523 oxycodone-A13			1.05	468564					15545	2021-05-23	17:02:12	1:B,5	468564
14	20210523 oxycodone-A14			1.05	401679					7748	2021-05-23	17:04:46	1:B,6	401679
15	20210523 oxycodone-A15			1.05	436537					12798	2021-05-23	17:07:20	1:B,7	436537
16	20210523 oxycodone-A16			1.05	391613					12538	2021-05-23	17:09:53	1:B,8	391613
17	20210523 oxycodone-B1			1.05	71163					3318	2021-05-23	17:12:27	1:C,1	71163.3
18	20210523 oxycodone-B2			1.05	71323					5410	2021-05-23	17:15:00	1:C,2	71323.5
19	20210523 oxycodone-B3			1.05	179065					9591	2021-05-23	17:17:34	1:C,3	179065
20	20210523 oxycodone-B4			1.05	154040					5805	2021-05-23	17:20:07	1:C,4	154040
21	20210523 oxycodone-B5			1.05	218463					7756	2021-05-23	17:22:41	1:C,5	218463
22	20210523 oxycodone-B6			1.04	231605					9402	2021-05-23	17:25:14	1:C,6	231605
23	20210523 oxycodone-B7			1.05	352122					11746	2021-05-23	17:27:48	1:C,7	352122
24	20210523 oxycodone-B8			1.05	310541					9737	2021-05-23	17:30:21	1:C,8	310541
25	20210523 oxycodone-B9			1.05	347590					11223	2021-05-23	17:32:55	1:D,1	347590
26	20210523 oxycodone-B10			1.05	353717					16418	2021-05-23	17:35:28	1:D,2	353717
27	20210523 oxycodone-B11			1.05	336168					9779	2021-05-23	17:38:02	1:D,3	336168
28	20210523 oxycodone-B12			1.05	360652					9561	2021-05-23	17:40:36	1:D,4	360652
29	20210523 oxycodone-B13			1.05	396825					16437	2021-05-23	17:43:09	1:D,5	396824
30	20210523 oxycodone-B14			1.05	364257					11049	2021-05-23	17:45:42	1:D,6	364257
31	20210523 oxycodone-B15			1.05	389360					9456	2021-05-23	17:48:16	1:D,7	389360
32	20210523 oxycodone-B16			1.05	338410					11040	2021-05-23	17:50:50	1:D,8	338410
33	20210523 oxycodone-C1			1.05	11092					679	2021-05-23	17:53:23	1:E,1	11091.7
34	20210523 oxycodone-C2			1.05	9449					634	2021-05-23	17:55:57	1:E,2	9448.87
35	20210523 oxycodone-C3			1.05	26809					1910	2021-05-23	17:58:30	1:E,3	26809.3
36	20210523 oxycodone-C4			1.05	27348					2466	2021-05-23	18:01:05	1:E,4	27347.6
37	20210523 oxycodone-C5			1.05	89999					3224	2021-05-23	18:03:38	1:E,5	89998.6
38	20210523 oxycodone-C6			1.05	78768					5675	2021-05-23	18:06:12	1:E,6	78767.8
39	20210523 oxycodone-C7			1.05	157185					7518	2021-05-23	18:08:46	1:E,7	157185
40	20210523 oxycodone-C8			1.05	169577					7011	2021-05-23	18:11:19	1:E,8	169577
41	20210523 oxycodone-C9			1.05	292712					11472	2021-05-23	18:13:53	1:F,1	292712
42	20210523 oxycodone-C10			1.05	301295					13185	2021-05-23	18:16:26	1:F,2	301295
43	20210523 oxycodone-C11			1.05	303501					13116	2021-05-23	18:19:00	1:F,3	303501
44	20210523 oxycodone-C12			1.05	309464					13429	2021-05-23	18:21:33	1:F,4	309464
45	20210523 oxycodone-C13			1.05	322172					9324	2021-05-23	18:24:07	1:F,5	322172
46	20210523 oxycodone-C14			1.05	342652					17230	2021-05-23	18:26:40	1:F,6	342652
47	20210523 oxycodone-C15			1.05	315190					10811	2021-05-23	18:29:14	1:F,7	315190
48	20210523 oxycodone-C16			1.05	306655					8749	2021-05-23	18:31:47	2:F,8	306655
