# Supplementary material for: The effect of icotinib or apatinib on the pharmacokinetic profile of oxycodone in rats and the underlying mechanism
Source: PeerJ. 2023 Dec 8;11:e16601. doi: 10.7717/peerj.16601 (PMC10712305; doi:10.7717/peerj.16601)
Supplement: Supplemental Information 1 [file peerj-11-16601-s001.zip › raw data/20210519-oxy.xlsx]

## Sheet: Sheet1
Quantify Compound Summary Report
Printed Wed May 19 10:45:11 2021
Compound 1: noroxycodone-3
	Name	Sample Text	Type	RT	Area	IS Area	Std. Conc	uM	%Dev	S/N	Acq.Date	Acq.Time	Vial	Response			4.112	3.766	3.939
1	20210514 oxycodone-1			1.05	678119			4.112		13014	2021-05-14	15:23:57	2:A,1	678119			0.028	0.028	0.0071084	0.0071084	Apatinib
2	20210514 oxycodone-2			1.04	621040			3.766		5552	2021-05-14	15:26:29	2:A,2	621040			0.656	0.692	0.16654	0.175679	Gefitinib
3	20210514 oxycodone-3			1.04	3668			0.028		151	2021-05-14	15:29:03	2:A,3	3667.51			0.817	0.849	0.207413	0.215537	Entrectinib
4	20210514 oxycodone-4			1.04	3747			0.028		85	2021-05-14	15:31:36	2:A,4	3747.16			1.554	1.612	0.394516	0.409241	Flumatinib
5	20210514 oxycodone-5			1.05	107373			0.656		1370	2021-05-14	15:34:10	2:A,5	107373			1.339	1.328	0.339934	0.337141	Lenvatinib
6	20210514 oxycodone-6			1.04	113364			0.692		2687	2021-05-14	15:36:43	2:A,6	113364			0.418	0.404	0.106118	0.102564	Erlotinib
7	20210514 oxycodone-7			1.04	134000			0.817		1544	2021-05-14	15:39:17	2:A,7	134000			0.135	0.135	0.0342727	0.0342727	Olmutinib
8	20210514 oxycodone-8			1.04	139248			0.849		2239	2021-05-14	15:41:50	2:A,8	139248			1.374	1.462	0.348819	0.37116	Sunitinib
9	20210514 oxycodone-9			1.04	255629			1.554		4643	2021-05-14	15:44:24	2:B,1	255629			1.592	1.475	0.404163	0.374461	Imatinib
10	20210514 oxycodone-10			1.04	265307			1.612		5021	2021-05-14	15:46:58	2:B,2	265307			1.043	1.074	0.264788	0.272658	HS-10296
11	20210514 oxycodone-11			1.04	220178			1.339		3145	2021-05-14	15:49:31	2:B,3	220178			0.522	0.53	0.132521	0.134552	Orelabrutinib
12	20210514 oxycodone-12			1.04	218467			1.328		2997	2021-05-14	15:52:04	2:B,4	218467			0.588	0.653	0.149276	0.165778	Vandetanib
13	20210514 oxycodone-13			1.04	68096			0.418		1175	2021-05-14	15:54:38	2:B,5	68096.4			0.561	0.56	0.142422	0.142168	Zanubrutinib
14	20210514 oxycodone-14			1.04	65813			0.404		1541	2021-05-14	15:57:11	2:B,6	65812.9			0.236	0.227	0.0599137	0.0576288	SHR1258
15	20210514 oxycodone-15			1.04	21357			0.135		326	2021-05-14	15:59:45	2:B,7	21356.7			0.413	0.401	0.104849	0.101802	Crizotinib
16	20210514 oxycodone-16			1.04	21426			0.135		216	2021-05-14	16:02:19	2:B,8	21425.7			0.495	0.538	0.125666	0.136583	Regorafenib
17	20210514 oxycodone-17			1.04	225934			1.374		4226	2021-05-14	16:04:52	2:C,1	225934
18	20210514 oxycodone-18			1.04	240584			1.462		4031	2021-05-14	16:07:26	2:C,2	240584
19	20210514 oxycodone-19			1.04	261921			1.592		3258	2021-05-14	16:09:59	2:C,3	261921
20	20210514 oxycodone-20			1.04	242689			1.475		1643	2021-05-14	16:12:33	2:C,4	242689
21	20210514 oxycodone-21			1.04	171358			1.043		1725	2021-05-14	16:15:06	2:C,5	171358
22	20210514 oxycodone-22			1.04	176361			1.074		2027	2021-05-14	16:17:40	2:C,6	176361
23	20210514 oxycodone-23			1.04	85195			0.522		1159	2021-05-14	16:20:14	2:C,7	85194.7
24	20210514 oxycodone-24			1.04	86544			0.53		1433	2021-05-14	16:22:47	2:C,8	86544.5
25	20210514 oxycodone-25			1.04	96208			0.588		1277	2021-05-14	16:25:20	2:D,1	96208.1
26	20210514 oxycodone-26			1.04	106895			0.653		1586	2021-05-14	16:27:54	2:D,2	106895
27	20210514 oxycodone-27			1.04	91635			0.561		1461	2021-05-14	16:30:29	2:D,3	91634.9
28	20210514 oxycodone-28			1.05	91628			0.56		1451	2021-05-14	16:33:03	2:D,4	91628.2
29	20210514 oxycodone-29			1.04	38014			0.236		635	2021-05-14	16:35:36	2:D,5	38014.1
30	20210514 oxycodone-30			1.04	36478			0.227		642	2021-05-14	16:38:10	2:D,6	36478
31	20210514 oxycodone-31			1.04	67259			0.413		1159	2021-05-14	16:40:43	2:D,7	67259
32	20210514 oxycodone-32			1.04	65311			0.401		1316	2021-05-14	16:43:17	2:D,8	65311.3
33	20210514 oxycodone-33			1.04	80838			0.495		1097	2021-05-14	16:45:51	2:E,1	80838.5
34	20210514 oxycodone-34			1.04	87943			0.538		1161	2021-05-14	16:48:24	2:E,2	87942.8
Compound 2: noroxycodone-2
	Name	Sample Text	Type	RT	Area	IS Area	Std. Conc	uM	%Dev	S/N	Acq.Date	Acq.Time	Vial	Response
1	20210514 oxycodone-1			1.05	289122			5.003		6989	2021-05-14	15:23:57	2:A,1	289122
2	20210514 oxycodone-2			1.04	286843			4.955		14296	2021-05-14	15:26:29	2:A,2	286843
3	20210514 oxycodone-3			1.04	1775					170	2021-05-14	15:29:03	2:A,3	1775.45
4	20210514 oxycodone-4			1.04	1739					233	2021-05-14	15:31:36	2:A,4	1738.66
5	20210514 oxycodone-5			1.05	48104					3287	2021-05-14	15:34:10	2:A,5	48104.1
6	20210514 oxycodone-6			1.04	52632			0.061		3364	2021-05-14	15:36:43	2:A,6	52632
7	20210514 oxycodone-7			1.04	62575			0.269		3882	2021-05-14	15:39:17	2:A,7	62575.4
8	20210514 oxycodone-8			1.04	59975			0.214		2283	2021-05-14	15:41:50	2:A,8	59975.2
9	20210514 oxycodone-9			1.04	114335			1.35		4790	2021-05-14	15:44:24	2:B,1	114335
10	20210514 oxycodone-10			1.04	112772			1.317		4183	2021-05-14	15:46:58	2:B,2	112772
11	20210514 oxycodone-11			1.04	94394			0.933		4226	2021-05-14	15:49:31	2:B,3	94393.8
12	20210514 oxycodone-12			1.04	95472			0.956		5641	2021-05-14	15:52:04	2:B,4	95472.3
13	20210514 oxycodone-13			1.04	29551					2730	2021-05-14	15:54:38	2:B,5	29551.3
14	20210514 oxycodone-14			1.04	29150					1309	2021-05-14	15:57:11	2:B,6	29150.4
15	20210514 oxycodone-15			1.04	9619					782	2021-05-14	15:59:45	2:B,7	9618.6
16	20210514 oxycodone-16			1.04	9101					794	2021-05-14	16:02:19	2:B,8	9101.03
17	20210514 oxycodone-17			1.04	99493			1.04		6311	2021-05-14	16:04:52	2:C,1	99492.7
18	20210514 oxycodone-18			1.04	101704			1.086		3401	2021-05-14	16:07:26	2:C,2	101704
19	20210514 oxycodone-19			1.04	112849			1.319		6632	2021-05-14	16:09:59	2:C,3	112849
20	20210514 oxycodone-20			1.04	107407			1.205		6126	2021-05-14	16:12:33	2:C,4	107407
21	20210514 oxycodone-21			1.05	69189			0.407		3220	2021-05-14	16:15:06	2:C,5	69188.7
22	20210514 oxycodone-22			1.04	75504			0.539		2726	2021-05-14	16:17:40	2:C,6	75504.5
23	20210514 oxycodone-23			1.04	35114					1471	2021-05-14	16:20:14	2:C,7	35114.2
24	20210514 oxycodone-24			1.04	37777					1967	2021-05-14	16:22:47	2:C,8	37777
25	20210514 oxycodone-25			1.04	43587					2979	2021-05-14	16:25:20	2:D,1	43587
26	20210514 oxycodone-26			1.04	46158					2047	2021-05-14	16:27:54	2:D,2	46157.7
27	20210514 oxycodone-27			1.04	41106					1574	2021-05-14	16:30:29	2:D,3	41106.2
28	20210514 oxycodone-28			1.05	38713					3442	2021-05-14	16:33:03	2:D,4	38712.8
29	20210514 oxycodone-29			1.04	17514					1127	2021-05-14	16:35:36	2:D,5	17513.9
30	20210514 oxycodone-30			1.04	15910					2033	2021-05-14	16:38:10	2:D,6	15909.8
31	20210514 oxycodone-31			1.04	28502					1404	2021-05-14	16:40:43	2:D,7	28501.6
32	20210514 oxycodone-32			1.04	28727					2138	2021-05-14	16:43:17	2:D,8	28726.5
33	20210514 oxycodone-33			1.04	36049					3526	2021-05-14	16:45:51	2:E,1	36048.9
34	20210514 oxycodone-34			1.04	37442					1770	2021-05-14	16:48:24	2:E,2	37441.6
Compound 3: noroxycodone-1
	Name	Sample Text	Type	RT	Area	IS Area	Std. Conc	uM	%Dev	S/N	Acq.Date	Acq.Time	Vial	Response
1	20210514 oxycodone-1			1.05	254405					6477	2021-05-14	15:23:57	2:A,1	254405
2	20210514 oxycodone-2			1.04	259368					8547	2021-05-14	15:26:29	2:A,2	259368
3	20210514 oxycodone-3			1.04	1449					101	2021-05-14	15:29:03	2:A,3	1449.49
4	20210514 oxycodone-4			1.04	1461					201	2021-05-14	15:31:36	2:A,4	1460.95
5	20210514 oxycodone-5			1.05	42056					3121	2021-05-14	15:34:10	2:A,5	42055.7
6	20210514 oxycodone-6			1.04	43123					2495	2021-05-14	15:36:43	2:A,6	43122.8
7	20210514 oxycodone-7			1.04	52658					2142	2021-05-14	15:39:17	2:A,7	52658.5
8	20210514 oxycodone-8			1.04	51772					2712	2021-05-14	15:41:50	2:A,8	51771.8
9	20210514 oxycodone-9			1.04	100042					4184	2021-05-14	15:44:24	2:B,1	100042
10	20210514 oxycodone-10			1.04	98369					3403	2021-05-14	15:46:58	2:B,2	98369.1
11	20210514 oxycodone-11			1.04	84628					6846	2021-05-14	15:49:31	2:B,3	84627.5
12	20210514 oxycodone-12			1.04	83637					2363	2021-05-14	15:52:04	2:B,4	83636.6
13	20210514 oxycodone-13			1.04	25614					1809	2021-05-14	15:54:38	2:B,5	25614.3
14	20210514 oxycodone-14			1.04	24838					1590	2021-05-14	15:57:11	2:B,6	24837.7
15	20210514 oxycodone-15			1.04	8082					440	2021-05-14	15:59:45	2:B,7	8082.4
16	20210514 oxycodone-16			1.04	7596					613	2021-05-14	16:02:19	2:B,8	7596.03
17	20210514 oxycodone-17			1.04	85629					4812	2021-05-14	16:04:52	2:C,1	85628.6
18	20210514 oxycodone-18			1.04	90861					4132	2021-05-14	16:07:26	2:C,2	90861
19	20210514 oxycodone-19			1.04	96248					4514	2021-05-14	16:09:59	2:C,3	96248.2
20	20210514 oxycodone-20			1.04	96522					4719	2021-05-14	16:12:33	2:C,4	96521.7
21	20210514 oxycodone-21			1.05	61316					2403	2021-05-14	16:15:06	2:C,5	61316.4
22	20210514 oxycodone-22			1.04	67222					3927	2021-05-14	16:17:40	2:C,6	67221.5
23	20210514 oxycodone-23			1.04	33071					2219	2021-05-14	16:20:14	2:C,7	33070.5
24	20210514 oxycodone-24			1.04	31893					2317	2021-05-14	16:22:47	2:C,8	31893.2
25	20210514 oxycodone-25			1.05	37193					2181	2021-05-14	16:25:20	2:D,1	37193.4
26	20210514 oxycodone-26			1.04	40605					2519	2021-05-14	16:27:54	2:D,2	40604.7
27	20210514 oxycodone-27			1.05	36582					4020	2021-05-14	16:30:29	2:D,3	36582.3
28	20210514 oxycodone-28			1.05	35419					1825	2021-05-14	16:33:03	2:D,4	35418.7
29	20210514 oxycodone-29			1.04	16107					850	2021-05-14	16:35:36	2:D,5	16106.6
30	20210514 oxycodone-30			1.04	13430					973	2021-05-14	16:38:10	2:D,6	13429.8
31	20210514 oxycodone-31			1.04	24752					977	2021-05-14	16:40:43	2:D,7	24751.9
32	20210514 oxycodone-32			1.04	24777					1604	2021-05-14	16:43:17	2:D,8	24777.1
33	20210514 oxycodone-33			1.04	30652					2225	2021-05-14	16:45:51	2:E,1	30651.5
34	20210514 oxycodone-34			1.04	32415					1605	2021-05-14	16:48:24	2:E,2	32415.4

## Sheet: Sheet2
0.0283425	0.0293815	icotinib
0.0243033	0.0237451	anlotinib
0.0071084	0.0071084	Apatinib
0.16654	0.175679	Gefitinib
0.106118	0.102564	Erlotinib
0.0342727	0.0342727	Olmutinib
0.132521	0.134552	Orelabrutinib
0.149276	0.165778	Vandetanib
0.142422	0.142168	Zanubrutinib
0.0599137	0.0576288	SHR1258
0.104849	0.101802	Crizotinib
0.125666	0.136583	Regorafenib
