# Supplementary material for: The effect of icotinib or apatinib on the pharmacokinetic profile of oxycodone in rats and the underlying mechanism
Source: PeerJ. 2023 Dec 8;11:e16601. doi: 10.7717/peerj.16601 (PMC10712305; doi:10.7717/peerj.16601)
Supplement: Supplemental Information 1 [file peerj-11-16601-s001.zip › raw data/20210513-oxy-waibiao.xlsx]

## Sheet: Sheet1
Quantify Compound Summary Report
Printed Thu May 13 20:55:43 2021
Compound 1: noroxycodone-3
	Name	Sample Text	Type	RT	Area	IS Area	Std. Conc	uM	%Dev	S/N	Acq.Date	Acq.Time	Vial	Response
1	20210512 oxycodone-S1		Standard	1.06	16980		0.1	0.109	8.5	365	2021-05-12	11:21:52	1:B,1	16980
2	20210512 oxycodone-S2		Standard	1.06	148503		1	0.905	-9.5	3767	2021-05-12	11:24:23	1:B,2	148503
3	20210512 oxycodone-S3		Standard	1.05	827038		5	5.013	0.3	18144	2021-05-12	11:26:56	1:B,3	827038
4	20210512 oxycodone-S4		Standard	1.06	1662718		10	10.073	0.7	17253	2021-05-12	11:29:31	1:B,4	1.66272e+06					1.03693	0.963074
5	20210512 oxycodone-A1			1.05	915057			5.546		7407	2021-05-12	11:32:06	1:B,5	915057			5.546	5.151	5.3485
6	20210512 oxycodone-A2			1.05	849844			5.151		8690	2021-05-12	11:34:40	1:B,6	849844			0.036	0.034	0.00673086	0.00635692	Apatinib
7	20210512 oxycodone-A3			1.05	4986			0.036		113	2021-05-12	11:37:14	1:B,7	4986.45			0.877	0.9	0.163971	0.168271	Gefitinib
8	20210512 oxycodone-A4			1.05	4629			0.034		96	2021-05-12	11:39:47	1:B,8	4628.74			1.265	0.89	0.236515	0.166402	Entrectinib
9	20210512 oxycodone-A5			1.05	143965			0.877		1351	2021-05-12	11:42:21	1:C,1	143965			3.445	3.93	0.644106	0.734785	Alectinib
10	20210512 oxycodone-A6			1.05	147713			0.9		2050	2021-05-12	11:44:55	1:C,2	147713			1.854	1.851	0.346639	0.346078	Flumatinib
11	20210512 oxycodone-A7			1.06	207968			1.265		1977	2021-05-12	11:47:28	1:C,3	207968			1.649	1.699	0.308311	0.317659	Lenvatinib
12	20210512 oxycodone-A8			1.05	146104			0.89		1374	2021-05-12	11:50:01	1:C,4	146104			0.441	0.464	0.082453	0.0867533	Erlotinib
13	20210512 oxycodone-A9			1.05	568063			3.445		7049	2021-05-12	11:52:35	1:C,5	568063			0.16	0.152	0.0299149	0.0284192	Olmutinib
14	20210512 oxycodone-A10			1.05	648122			3.93		3806	2021-05-12	11:55:09	1:C,6	648122			2.531	2.883	0.473217	0.53903	AZD-9291
15	20210512 oxycodone-A11			1.05	305326			1.854		5290	2021-05-12	11:57:43	1:C,7	305326			1.547	1.606	0.28924	0.300271	Sunitinib
16	20210512 oxycodone-A12			1.05	304802			1.851		4967	2021-05-12	12:00:16	1:C,8	304802			1.772	1.327	0.331308	0.248107	Imatinib
17	20210512 oxycodone-A13			1.05	271349			1.649		3571	2021-05-12	12:02:50	1:D,1	271349
18	20210512 oxycodone-A14			1.05	279620			1.699		5453	2021-05-12	12:05:23	1:D,2	279620
19	20210512 oxycodone-A15			1.05	71856			0.441		978	2021-05-12	12:07:57	1:D,3	71855.9
20	20210512 oxycodone-A16			1.05	75757			0.464		890	2021-05-12	12:10:30	1:D,4	75757
21	20210512 oxycodone-A17			1.05	25441			0.16		495	2021-05-12	12:13:04	1:D,5	25440.8
22	20210512 oxycodone-A18			1.05	24083			0.152		377	2021-05-12	12:15:37	1:D,6	24083.1
23	20210512 oxycodone-A19			1.05	417060			2.531		5296	2021-05-12	12:18:11	1:D,7	417060
24	20210512 oxycodone-A20			1.05	475202			2.883		5943	2021-05-12	12:20:45	1:D,8	475202
25	20210512 oxycodone-A21			1.05	254545			1.547		2665	2021-05-12	12:23:18	1:E,1	254545
26	20210512 oxycodone-A22			1.05	264285			1.606		1995	2021-05-12	12:25:51	1:E,2	264285
27	20210512 oxycodone-A23			1.05	291658			1.772		3651	2021-05-12	12:28:25	1:E,3	291658
28	20210512 oxycodone-A24			1.05	218260			1.327		3829	2021-05-12	12:30:59	1:E,4	218260			4.934	4.747	4.8405
29	20210512 oxycodone-B1			1.05	813873			4.934		8260	2021-05-12	12:33:35	2:A,1	813873			3.953	3.856	0.816651	0.796612	Brigatinib
30	20210512 oxycodone-B2			1.05	783085			4.747		7556	2021-05-12	12:36:07	2:A,2	783085			1.33	1.874	0.274765	0.38715	HS-10296
31	20210512 oxycodone-B3			1.05	651994			3.953		6577	2021-05-12	12:38:40	2:A,3	651994			0.541	0.621	0.111765	0.128293	Orelabrutinib
32	20210512 oxycodone-B4			1.06	635892			3.856		7411	2021-05-12	12:41:14	2:A,4	635892			0.677	0.741	0.139862	0.153083	Vandetanib
33	20210512 oxycodone-B5			1.05	218725			1.33		2488	2021-05-12	12:43:48	2:A,5	218725			2.334	2.204	0.482182	0.455325	Dacomitinib (PF299804)
34	20210512 oxycodone-B6			1.06	308535			1.874		3602	2021-05-12	12:46:21	2:A,6	308535			0.674	0.647	0.139242	0.133664	Zanubrutinib
35	20210512 oxycodone-B7			1.05	88326			0.541		849	2021-05-12	12:48:55	2:A,7	88326.4			0.281	0.271	0.0580519	0.055986	SHR1258
36	20210512 oxycodone-B8			1.05	101583			0.621		1407	2021-05-12	12:51:28	2:A,8	101583			0.507	0.504	0.104741	0.104121	Crizotinib
37	20210512 oxycodone-B9			1.05	110948			0.677		1138	2021-05-12	12:54:02	2:B,1	110948			2.869	2.58	0.592707	0.533003	Acalabrutinib
38	20210512 oxycodone-B10			1.05	121449			0.741		1060	2021-05-12	12:56:36	2:B,2	121449			0.55	0.574	0.113625	0.118583	Regorafenib
39	20210512 oxycodone-B11			1.05	384586			2.334		3469	2021-05-12	12:59:09	2:B,3	384586
40	20210512 oxycodone-B12			1.05	363117			2.204		3078	2021-05-12	13:01:42	2:B,4	363117
41	20210512 oxycodone-B13			1.05	110402			0.674		1440	2021-05-12	13:04:16	2:B,5	110402
42	20210512 oxycodone-B14			1.05	105950			0.647		2036	2021-05-12	13:06:50	2:B,6	105950
43	20210512 oxycodone-B15			1.05	45495			0.281		584	2021-05-12	13:09:23	2:B,7	45495.3
44	20210512 oxycodone-B16			1.05	43790			0.271		757	2021-05-12	13:11:57	2:B,8	43789.8
45	20210512 oxycodone-B17			1.05	82745			0.507		1168	2021-05-12	13:14:30	2:C,1	82745.2
46	20210512 oxycodone-B18			1.05	82341			0.504		1015	2021-05-12	13:17:04	2:C,2	82341.4
47	20210512 oxycodone-B19			1.05	472971			2.869		5176	2021-05-12	13:19:37	2:C,3	472971
48	20210512 oxycodone-B20			1.05	425229			2.58		3734	2021-05-12	13:22:11	2:C,4	425229
49	20210512 oxycodone-B21			1.05	89949			0.55		1432	2021-05-12	13:24:45	2:C,5	89949.2
50	20210512 oxycodone-B22			1.05	93825			0.574		1373	2021-05-12	13:27:18	2:C,6	93824.8
Compound 2: noroxycodone-2
	Name	Sample Text	Type	RT	Area	IS Area	Std. Conc	uM	%Dev	S/N	Acq.Date	Acq.Time	Vial	Response
1	20210512 oxycodone-S1		Standard				0.1				2021-05-12	11:21:52	1:B,1
2	20210512 oxycodone-S2		Standard				1				2021-05-12	11:24:23	1:B,2
3	20210512 oxycodone-S3		Standard	1.06	288994		5	5	0	16212	2021-05-12	11:26:56	1:B,3	288994
4	20210512 oxycodone-S4		Standard	1.06	528262		10	10	0	16330	2021-05-12	11:29:31	1:B,4	528262
5	20210512 oxycodone-A1			1.05	347351			6.219		11218	2021-05-12	11:32:06	1:B,5	347351
6	20210512 oxycodone-A2			1.05	315395			5.552		13125	2021-05-12	11:34:40	1:B,6	315395
7	20210512 oxycodone-A3			1.05	2014					142	2021-05-12	11:37:14	1:B,7	2013.76
8	20210512 oxycodone-A4			1.05	1869					186	2021-05-12	11:39:47	1:B,8	1868.53
9	20210512 oxycodone-A5			1.05	55938			0.13		2814	2021-05-12	11:42:21	1:C,1	55938.4
10	20210512 oxycodone-A6			1.05	59151			0.197		2275	2021-05-12	11:44:55	1:C,2	59150.8
11	20210512 oxycodone-A7			1.06	80342			0.64		5375	2021-05-12	11:47:28	1:C,3	80342.2
12	20210512 oxycodone-A8			1.05	58360			0.18		2405	2021-05-12	11:50:01	1:C,4	58360.4
13	20210512 oxycodone-A9			1.06	216518			3.485		8418	2021-05-12	11:52:35	1:C,5	216518
14	20210512 oxycodone-A10			1.05	244136			4.063		6418	2021-05-12	11:55:09	1:C,6	244136
15	20210512 oxycodone-A11			1.05	115928			1.383		4072	2021-05-12	11:57:43	1:C,7	115928
16	20210512 oxycodone-A12			1.05	117647			1.419		4854	2021-05-12	12:00:16	1:C,8	117647
17	20210512 oxycodone-A13			1.05	105675			1.169		5103	2021-05-12	12:02:50	1:D,1	105675
18	20210512 oxycodone-A14			1.05	106056			1.177		5116	2021-05-12	12:05:23	1:D,2	106056
19	20210512 oxycodone-A15			1.05	27584					1829	2021-05-12	12:07:57	1:D,3	27583.5
20	20210512 oxycodone-A16			1.05	29569					1664	2021-05-12	12:10:30	1:D,4	29569.3
21	20210512 oxycodone-A17			1.06	9533					618	2021-05-12	12:13:04	1:D,5	9532.84
22	20210512 oxycodone-A18			1.05	9114					582	2021-05-12	12:15:37	1:D,6	9113.9
23	20210512 oxycodone-A19			1.05	165099			2.411		5644	2021-05-12	12:18:11	1:D,7	165099
24	20210512 oxycodone-A20			1.05	187900			2.887		5838	2021-05-12	12:20:45	1:D,8	187900
25	20210512 oxycodone-A21			1.05	92660			0.897		3343	2021-05-12	12:23:18	1:E,1	92660.1
26	20210512 oxycodone-A22			1.05	104000			1.134		4789	2021-05-12	12:25:51	1:E,2	104000
27	20210512 oxycodone-A23			1.05	110408			1.268		4607	2021-05-12	12:28:25	1:E,3	110408
28	20210512 oxycodone-A24			1.05	85675			0.751		5028	2021-05-12	12:30:59	1:E,4	85675.3
29	20210512 oxycodone-B1			1.05	312982			5.501		4565	2021-05-12	12:33:35	2:A,1	312982
30	20210512 oxycodone-B2			1.05	305241			5.34		8374	2021-05-12	12:36:07	2:A,2	305241
31	20210512 oxycodone-B3			1.05	246273			4.107		5323	2021-05-12	12:38:40	2:A,3	246273
32	20210512 oxycodone-B4			1.06	249310			4.171		11765	2021-05-12	12:41:14	2:A,4	249310
33	20210512 oxycodone-B5			1.05	79972			0.632		3130	2021-05-12	12:43:48	2:A,5	79972.1
34	20210512 oxycodone-B6			1.06	112912			1.32		3041	2021-05-12	12:46:21	2:A,6	112912
35	20210512 oxycodone-B7			1.05	33346					1440	2021-05-12	12:48:55	2:A,7	33345.5
36	20210512 oxycodone-B8			1.05	41227					2234	2021-05-12	12:51:28	2:A,8	41227.3
37	20210512 oxycodone-B9			1.05	44315					2724	2021-05-12	12:54:02	2:B,1	44314.7
38	20210512 oxycodone-B10			1.05	48748					2074	2021-05-12	12:56:36	2:B,2	48747.7
39	20210512 oxycodone-B11			1.05	151069			2.118		6823	2021-05-12	12:59:09	2:B,3	151069
40	20210512 oxycodone-B12			1.05	138894			1.863		3854	2021-05-12	13:01:42	2:B,4	138894
41	20210512 oxycodone-B13			1.05	41633					1982	2021-05-12	13:04:16	2:B,5	41632.7
42	20210512 oxycodone-B14			1.05	42515					3896	2021-05-12	13:06:50	2:B,6	42515.4
43	20210512 oxycodone-B15			1.05	19336					951	2021-05-12	13:09:23	2:B,7	19335.5
44	20210512 oxycodone-B16			1.05	17513					1436	2021-05-12	13:11:57	2:B,8	17513.3
45	20210512 oxycodone-B17			1.05	32814					2363	2021-05-12	13:14:30	2:C,1	32814.1
46	20210512 oxycodone-B18			1.05	32866					1458	2021-05-12	13:17:04	2:C,2	32866.4
47	20210512 oxycodone-B19			1.05	194553			3.026		11695	2021-05-12	13:19:37	2:C,3	194553
48	20210512 oxycodone-B20			1.05	166231			2.435		6264	2021-05-12	13:22:11	2:C,4	166231
49	20210512 oxycodone-B21			1.05	35344					2100	2021-05-12	13:24:45	2:C,5	35343.9
50	20210512 oxycodone-B22			1.05	35963					2299	2021-05-12	13:27:18	2:C,6	35962.9
Compound 3: noroxycodone-1
	Name	Sample Text	Type	RT	Area	IS Area	Std. Conc	uM	%Dev	S/N	Acq.Date	Acq.Time	Vial	Response
1	20210512 oxycodone-S1		Standard				0.1				2021-05-12	11:21:52	1:B,1
2	20210512 oxycodone-S2		Standard				1				2021-05-12	11:24:23	1:B,2
3	20210512 oxycodone-S3		Standard	1.06	206185		5			9946	2021-05-12	11:26:56	1:B,3	206185
4	20210512 oxycodone-S4		Standard				10				2021-05-12	11:29:31	1:B,4
5	20210512 oxycodone-A1			1.05	293963					12050	2021-05-12	11:32:06	1:B,5	293963
6	20210512 oxycodone-A2			1.05	259997					5979	2021-05-12	11:34:40	1:B,6	259997
7	20210512 oxycodone-A3			1.05	1509					122	2021-05-12	11:37:14	1:B,7	1509.03
8	20210512 oxycodone-A4			1.05	1522					93	2021-05-12	11:39:47	1:B,8	1522.22
9	20210512 oxycodone-A5			1.06	43779					1886	2021-05-12	11:42:21	1:C,1	43778.9
10	20210512 oxycodone-A6			1.06	51138					3657	2021-05-12	11:44:55	1:C,2	51138.1
11	20210512 oxycodone-A7			1.06	58127					2743	2021-05-12	11:47:28	1:C,3	58126.9
12	20210512 oxycodone-A8			1.05	48836					2685	2021-05-12	11:50:01	1:C,4	48836
13	20210512 oxycodone-A9			1.06	148789					6432	2021-05-12	11:52:35	1:C,5	148789
14	20210512 oxycodone-A10			1.05	207265					4665	2021-05-12	11:55:09	1:C,6	207265
15	20210512 oxycodone-A11			1.05	94878					3735	2021-05-12	11:57:43	1:C,7	94878.3
16	20210512 oxycodone-A12			1.06	97915					3742	2021-05-12	12:00:16	1:C,8	97915.1
17	20210512 oxycodone-A13			1.05	88502					2640	2021-05-12	12:02:50	1:D,1	88501.6
18	20210512 oxycodone-A14			1.06	88038					5512	2021-05-12	12:05:23	1:D,2	88038.5
19	20210512 oxycodone-A15			1.05	22859					1104	2021-05-12	12:07:57	1:D,3	22859.4
20	20210512 oxycodone-A16			1.05	23227					1718	2021-05-12	12:10:30	1:D,4	23226.6
21	20210512 oxycodone-A17			1.06	7379					839	2021-05-12	12:13:04	1:D,5	7379.29
22	20210512 oxycodone-A18			1.05	7704					550	2021-05-12	12:15:37	1:D,6	7703.6
23	20210512 oxycodone-A19			1.06	133959					7633	2021-05-12	12:18:11	1:D,7	133959
24	20210512 oxycodone-A20			1.06	148737					6161	2021-05-12	12:20:45	1:D,8	148737
25	20210512 oxycodone-A21			1.05	78217					3996	2021-05-12	12:23:18	1:E,1	78217.4
26	20210512 oxycodone-A22			1.06	85924					5075	2021-05-12	12:25:51	1:E,2	85924
27	20210512 oxycodone-A23			1.05	91255					4503	2021-05-12	12:28:25	1:E,3	91255.4
28	20210512 oxycodone-A24			1.05	67188					4302	2021-05-12	12:30:59	1:E,4	67187.8
29	20210512 oxycodone-B1			1.05	261741					6321	2021-05-12	12:33:35	2:A,1	261741
30	20210512 oxycodone-B2			1.05	252349					6706	2021-05-12	12:36:07	2:A,2	252348
31	20210512 oxycodone-B3			1.05	203385					6390	2021-05-12	12:38:40	2:A,3	203385
32	20210512 oxycodone-B4			1.06	183969					4305	2021-05-12	12:41:14	2:A,4	183969
33	20210512 oxycodone-B5			1.05	67478					2729	2021-05-12	12:43:48	2:A,5	67477.6
34	20210512 oxycodone-B6			1.06	86708					4441	2021-05-12	12:46:21	2:A,6	86708.1
35	20210512 oxycodone-B7			1.06	25614					1971	2021-05-12	12:48:55	2:A,7	25613.6
36	20210512 oxycodone-B8			1.05	34599					3018	2021-05-12	12:51:28	2:A,8	34599.2
37	20210512 oxycodone-B9			1.06	34808					1645	2021-05-12	12:54:02	2:B,1	34808.2
38	20210512 oxycodone-B10			1.05	42796					3460	2021-05-12	12:56:36	2:B,2	42795.7
39	20210512 oxycodone-B11			1.05	125991					8292	2021-05-12	12:59:09	2:B,3	125991
40	20210512 oxycodone-B12			1.05	120386					4495	2021-05-12	13:01:42	2:B,4	120386
41	20210512 oxycodone-B13			1.05	34483					2016	2021-05-12	13:04:16	2:B,5	34483.3
42	20210512 oxycodone-B14			1.05	35600					1992	2021-05-12	13:06:50	2:B,6	35599.8
43	20210512 oxycodone-B15			1.05	16584					918	2021-05-12	13:09:23	2:B,7	16583.8
44	20210512 oxycodone-B16			1.05	14714					1108	2021-05-12	13:11:57	2:B,8	14714.1
45	20210512 oxycodone-B17			1.05	25900					1585	2021-05-12	13:14:30	2:C,1	25900.4
46	20210512 oxycodone-B18			1.06	25355					1698	2021-05-12	13:17:04	2:C,2	25355
47	20210512 oxycodone-B19			1.05	157314					5714	2021-05-12	13:19:37	2:C,3	157314
48	20210512 oxycodone-B20			1.06	134895					3243	2021-05-12	13:22:11	2:C,4	134895
49	20210512 oxycodone-B21			1.05	28630					1193	2021-05-12	13:24:45	2:C,5	28630.5
50	20210512 oxycodone-B22			1.05	30314					2395	2021-05-12	13:27:18	2:C,6	30314

## Sheet: data
0.00673086	0.00635692	Apatinib			0.816651	0.796612	Brigatinib
0.163971	0.168271	Gefitinib			0.274765	0.38715	HS-10296
0.236515	0.166402	Entrectinib			0.111765	0.128293	Orelabrutinib
0.644106	0.734785	Alectinib			0.139862	0.153083	Vandetanib
0.346639	0.346078	Flumatinib			0.482182	0.455325	Dacomitinib (PF299804)
0.308311	0.317659	Lenvatinib			0.139242	0.133664	Zanubrutinib
0.082453	0.0867533	Erlotinib			0.0580519	0.055986	SHR1258
0.0299149	0.0284192	Olmutinib			0.104741	0.104121	Crizotinib
0.473217	0.53903	AZD-9291			0.592707	0.533003	Acalabrutinib
0.28924	0.300271	Sunitinib			0.113625	0.118583	Regorafenib
0.331308	0.248107	Imatinib
Gefitinib
Icotinib	1204313-51-8
AZD-9291
Anlotinib	1360460-82-7
Afatinib (BIBW 2992)	439081-18-2
