# Supplementary material for: The effect of icotinib or apatinib on the pharmacokinetic profile of oxycodone in rats and the underlying mechanism
Source: PeerJ. 2023 Dec 8;11:e16601. doi: 10.7717/peerj.16601 (PMC10712305; doi:10.7717/peerj.16601)
Supplement: Supplemental Information 1 [file peerj-11-16601-s001.zip › raw data/20210508-oxy.xlsx]

## Sheet: Sheet1
Quantify Compound Summary Report																				215		0.1	0.12	19.9	56
																				3357		1	0.809	-19.1	87
Printed Sat May 08 14:48:21 2021																				21283		5	4.744	-5.1	4311
																				47180		10	10.427	4.3	1486
Compound 1: MDZL (1)
	Name	Sample Text	Type	RT	Area	IS Area	Std. Conc	Conc.	%Dev	S/N	Acq.Date	Acq.Time	Vial	Response
1	20210507 oxycodone-O1			1.24	65767		1			1	2021-05-07	18:43:55	2:E,3	65766.5			8	450320	409737	1.50107e+07	13657900
2	20210507 oxycodone-O2			1.24	65350		1			1	2021-05-07	18:46:28	2:E,4	65349.7			40	1340101	1354473	4.467e+07	45149100
3	20210507 oxycodone-O3			1.24	67259		1			1	2021-05-07	18:49:01	2:E,5	67259.3			80	1998711	1948566	66623700	64952200
4	20210507 oxycodone-O4			1.24	67181		1			1	2021-05-07	18:51:35	2:E,6	67180.8			400	3026117	3031906	1.00871e+08	1.01064e+08
5	20210507 oxycodone-O5			1.24	69244		1			1	2021-05-07	18:54:09	2:E,7	69244.3			800	2769119	2815411	9.2304e+07	9.3847e+07
6	20210507 oxycodone-O6			1.24	67153		1			1	2021-05-07	18:56:42	2:E,8	67153.4			2000	1838327	1809163	6.12776e+07	6.03054e+07
7	20210507 oxycodone-O7			1.24	67293		1			1	2021-05-07	18:59:16	2:F,1	67293.2
8	20210507 oxycodone-O8			1.24	69595		1			1	2021-05-07	19:01:49	2:F,2	69595.3
9	20210507 oxycodone-O9			1.24	66763		1			1	2021-05-07	19:04:23	2:F,3	66763.3
10	20210507 oxycodone-O10			1.24	71157		1			1	2021-05-07	19:06:56	2:F,4	71156.7
11	20210507 oxycodone-O11			1.24	66664		1			1	2021-05-07	19:09:30	2:F,5	66664.2
12	20210507 oxycodone-O12			1.24	64475		1			1	2021-05-07	19:12:03	2:F,6	64474.9
13	20210507 oxycodone-O13			1.24	67659		1			1	2021-05-07	19:14:37	2:F,7	67659.2
14	20210507 oxycodone-O14			1.24	65378		1			1	2021-05-07	19:17:10	2:F,8	65377.5
Compound 2: noroxycodone-3
	Name	Sample Text	Type	RT	Area	IS Area	Std. Conc	Conc.	%Dev	S/N	Acq.Date	Acq.Time	Vial	Response
1	20210507 oxycodone-O1			1.05	450320	65766.5				6309	2021-05-07	18:43:55	2:E,3	6.847
2	20210507 oxycodone-O2			1.06	409737	65349.7				5976	2021-05-07	18:46:28	2:E,4	6.27
3	20210507 oxycodone-O3			1.05	1340101	67259.3				12436	2021-05-07	18:49:01	2:E,5	19.924
4	20210507 oxycodone-O4			1.05	1354473	67180.8				10635	2021-05-07	18:51:35	2:E,6	20.162
5	20210507 oxycodone-O5			1.05	1998711	69244.3				7805	2021-05-07	18:54:09	2:E,7	28.865
6	20210507 oxycodone-O6			1.05	1948566	67153.4				21106	2021-05-07	18:56:42	2:E,8	29.017				Km	101.7
7	20210507 oxycodone-O7			1.05	3026117	67293.2				17374	2021-05-07	18:59:16	2:F,1	44.969
8	20210507 oxycodone-O8			1.05	3031906	69595.3				11196	2021-05-07	19:01:49	2:F,2	43.565
9	20210507 oxycodone-O9			1.04	2769119	66763.3				25223	2021-05-07	19:04:23	2:F,3	41.477
10	20210507 oxycodone-O10			1.03	2815411	71156.7				19629	2021-05-07	19:06:56	2:F,4	39.566
11	20210507 oxycodone-O11			1	1838327	66664.2				5368	2021-05-07	19:09:30	2:F,5	27.576
12	20210507 oxycodone-O12			1	1809163	64474.9				10904	2021-05-07	19:12:03	2:F,6	28.06
13	20210507 oxycodone-O13			1.04	2931178	67659.2				33702	2021-05-07	19:14:37	2:F,7	43.323
14	20210507 oxycodone-O14			1.04	3092393	65377.5				15551	2021-05-07	19:17:10	2:F,8	47.301
Compound 3: noroxycodone-2
	Name	Sample Text	Type	RT	Area	IS Area	Std. Conc	Conc.	%Dev	S/N	Acq.Date	Acq.Time	Vial	Response
1	20210507 oxycodone-O1			1.05	172031	65766.5				10075	2021-05-07	18:43:55	2:E,3	2.616
2	20210507 oxycodone-O2			1.06	160679	65349.7				372	2021-05-07	18:46:28	2:E,4	2.459
3	20210507 oxycodone-O3			1.05	488394	67259.3				15635	2021-05-07	18:49:01	2:E,5	7.261
4	20210507 oxycodone-O4			1.05	484233	67180.8				11509	2021-05-07	18:51:35	2:E,6	7.208
5	20210507 oxycodone-O5			1.05	775369	69244.3				7550	2021-05-07	18:54:09	2:E,7	11.198
6	20210507 oxycodone-O6			1.05	760122	67153.4				17258	2021-05-07	18:56:42	2:E,8	11.319
7	20210507 oxycodone-O7			1.05	1243335	67293.2				15072	2021-05-07	18:59:16	2:F,1	18.476
8	20210507 oxycodone-O8			1.05	1231492	69595.3				7248	2021-05-07	19:01:49	2:F,2	17.695
9	20210507 oxycodone-O9			1.04	1208688	66763.3				9773	2021-05-07	19:04:23	2:F,3	18.104
10	20210507 oxycodone-O10			1.04	1236179	71156.7				18195	2021-05-07	19:06:56	2:F,4	17.373
11	20210507 oxycodone-O11					66664.2					2021-05-07	19:09:30	2:F,5
12	20210507 oxycodone-O12					64474.9					2021-05-07	19:12:03	2:F,6
13	20210507 oxycodone-O13			1.04	1269578	67659.2				19655	2021-05-07	19:14:37	2:F,7	18.764
14	20210507 oxycodone-O14			1.04	1314922	65377.5				16092	2021-05-07	19:17:10	2:F,8	20.113
Compound 4: noroxycodone-1
	Name	Sample Text	Type	RT	Area	IS Area	Std. Conc	Conc.	%Dev	S/N	Acq.Date	Acq.Time	Vial	Response
1	20210507 oxycodone-O1			1.05	136191	65766.5				5112	2021-05-07	18:43:55	2:E,3	2.071
2	20210507 oxycodone-O2			1.06	118103	65349.7				4406	2021-05-07	18:46:28	2:E,4	1.807
3	20210507 oxycodone-O3			1.05	390846	67259.3				14375	2021-05-07	18:49:01	2:E,5	5.811
4	20210507 oxycodone-O4			1.05	419524	67180.8				5657	2021-05-07	18:51:35	2:E,6	6.245
5	20210507 oxycodone-O5			1.05	607205	69244.3				13647	2021-05-07	18:54:09	2:E,7	8.769
6	20210507 oxycodone-O6			1.05	626649	67153.4				18998	2021-05-07	18:56:42	2:E,8	9.332
7	20210507 oxycodone-O7			1.05	1130299	67293.2				24280	2021-05-07	18:59:16	2:F,1	16.797				Km	97.86	105.5
8	20210507 oxycodone-O8			1.05	1141157	69595.3				4074	2021-05-07	19:01:49	2:F,2	16.397				mean	101.68	101.680±5.402
9	20210507 oxycodone-O9			1.04	1112219	66763.3				17663	2021-05-07	19:04:23	2:F,3	16.659				sd	5.4023
10	20210507 oxycodone-O10			1.04	1139636	71156.7				11879	2021-05-07	19:06:56	2:F,4	16.016
11	20210507 oxycodone-O11					66664.2					2021-05-07	19:09:30	2:F,5
12	20210507 oxycodone-O12					64474.9					2021-05-07	19:12:03	2:F,6
13	20210507 oxycodone-O13			1.04	1225344	67659.2				14412	2021-05-07	19:14:37	2:F,7	18.111
14	20210507 oxycodone-O14			1.04	1235812	65377.5				18933	2021-05-07	19:17:10	2:F,8	18.903
